# Supplementary material for: Analysis of Cardiac Amyloidosis Progression Using Model-Based Markers
Source: Front Physiol. 2020 Apr 30;11:324. doi: 10.3389/fphys.2020.00324 (PMC7203577; doi:10.3389/fphys.2020.00324)
Supplement: Supplementary file 2 [file Data_Sheet_2.zip]

Archive with 36 entries (35 files):
- /
- bu.aux
- main.tex
- StatsRef.bib
- Appendix.tex
- pca_modes.png
- CMRimaging.tex
- Limitations.tex
- StatsResults.tex
- main-Appendix.pdf
- main-Appendix.aux
- main-Appendix.log
- main-Appendix.out
- frontiersFPHY.cls
- main-Appendix.blg
- main-Appendix.tex
- frontiersHLTH.cls
- frontiersSCNS.cls
- main-Appendix.bbl
- fig1_CMRImages.png
- MechanicsLVRef.bib
- StatsDiscussion.tex
- MechanicsResults.tex
- StatsMethodology.tex
- statsIntroduction.tex
- frontiers_suppmat.cls
- MechanicsLVMode_HG.tex
- optimization_steps.png
- MechanicsDiscussion.tex
- frontiersinHLTH&FPHY.bst
- main-Appendix.synctex.gz
- ConclusionAndFundings.tex
- MechanicsIntroduction.tex
- ClassificationPrediction.tex
- frontiersinSCNS_ENG_HUMS.bst
- __MACOSX/._main-Appendix.pdf
