# Supplementary material for: Analysis of Cardiac Amyloidosis Progression Using Model-Based Markers
Source: Front Physiol. 2020 Apr 30;11:324. doi: 10.3389/fphys.2020.00324 (PMC7203577; doi:10.3389/fphys.2020.00324)
Supplement: Supplementary file 2 [file Data_Sheet_2.zip › bu.aux]

\bibcite{efron1986bootstrap}{{1}{1986}{{Efron and Tibshirani}}{{}}}
\bibcite{fontana2015prognostic}{{2}{2015}{{Fontana et~al.}}{{Fontana, Pica, Reant, Abdel-Gadir, Treibel, Banypersad et~al.}}}
