# Supplementary material for: Analysis of Cardiac Amyloidosis Progression Using Model-Based Markers
Source: Front Physiol. 2020 Apr 30;11:324. doi: 10.3389/fphys.2020.00324 (PMC7203577; doi:10.3389/fphys.2020.00324)
Supplement: Supplementary file 2 [file Data_Sheet_2.zip › main.tex]

%%%%%%%%%%%%%%%%%%%%%%%%%%%%%%%%%%%%%%%%%%%%%%%%%%%%%%%%%%%%%%%%%%%%%%%%%%%%%%%%%%%%%%%%%%%%%%%%%%%%%%%%%%%%%%%%%%%%%%%%%%%%%%%%%%%%%%%%%%%%%%%%%%%%%%%%%%%
% This is just an example/guide for you to refer to when submitting manuscripts to Frontiers, it is not mandatory to use Frontiers .cls files nor frontiers.tex  %
% This will only generate the Manuscript, the final article will be typeset by Frontiers after acceptance.   
%                                              %
%                                                                                                                                                         %
% When submitting your files, remember to upload this *tex file, the pdf generated with it, the *bib file (if bibliography is not within the *tex) and all the figures.
%%%%%%%%%%%%%%%%%%%%%%%%%%%%%%%%%%%%%%%%%%%%%%%%%%%%%%%%%%%%%%%%%%%%%%%%%%%%%%%%%%%%%%%%%%%%%%%%%%%%%%%%%%%%%%%%%%%%%%%%%%%%%%%%%%%%%%%%%%%%%%%%%%%%%%%%%%%

%%% Version 3.4 Generated 2018/06/15 %%%
%%% You will need to have the following packages installed: datetime, fmtcount, etoolbox, fcprefix, which are normally inlcuded in WinEdt. %%%
%%% In http://www.ctan.org/ you can find the packages and how to install them, if necessary. %%%
%%%  NB logo1.jpg is required in the path in order to correctly compile front page header %%%

\documentclass[utf8]{frontiersSCNS} % for Science, Engineering and Humanities and Social Sciences articles
%\documentclass[utf8]{frontiersHLTH} % for Health articles
%\documentclass[utf8]{frontiersFPHY} % for Physics and Applied Mathematics and Statistics articles
%\graphicspath{{new_figs/}}
%\setcitestyle{square} % for Physics and Applied Mathematics and Statistics articles
\usepackage{url,hyperref,lineno,microtype}
%,subcaption}
\usepackage[onehalfspacing]{setspace}

%%OUR PACKAGES

\usepackage{amsmath,amssymb,color,graphics,graphicx,psfrag,url,floatrow}
%\usepackage{hyperref}
%\usepackage[all]{hypcap}
\setlength{\intextsep}{0mm}
%\usepackage{bm}
%\usepackage{cite}
\usepackage{array}
\usepackage{lscape}
%\usepackage{refcheck}
\usepackage{tikz}
\usepackage{multirow}
\usepackage{arydshln}
\usepackage{longtable}
\usepackage{xfrac}
%\usepackage{subfig}
\usepackage{bibunits}

%%

\linenumbers


% Leave a blank line between paragraphs instead of using \\


\def\keyFont{\fontsize{8}{11}\helveticabold }
\def\firstAuthorLast{Li {et~al.}} %use et al only if is more than 1 author
\def\Authors{Wenguang Li\,$^{1}$, Alan Lazarus\,$^{1}$, Hao Gao\,$^{1}$, Ana Martinez-Naharro\,$^{2}$, Marianna Fontana\,$^{2}$, Philip Hawkins\,$^{2}$, Swethajit Biswas\,$^{3}$, Robert Janiczek\,$^{3}$, Jennifer Cox\,$^{3}$, Colin Berry\,$^{4}$, Dirk Husmeier\,$^{1}$, Xiaoyu Luo\,$^{1,*}$}
% Affiliations should be keyed to the author's name with superscript numbers and be listed as follows: Laboratory, Institute, Department, Organization, City, State abbreviation (USA, Canada, Australia), and Country (without detailed address information such as city zip codes or street names).
% If one of the authors has a change of address, list the new address below the correspondence details using a superscript symbol and use the same symbol to indicate the author in the author list.
\def\Address{$^{1}$ School of Mathematics and Statistics, University of Glasgow, UK\\
$^{2}$ Centre for Amyloidosis and Acute Phase Proteins, University College London, UK\\
$^{3}$ GlaxoSmithKline plc, UK\\
$^{4}$ British Heart Foundation Glasgow Cardiovascular Research Centre, University of Glasgow, UK}
% The Corresponding Author should be marked with an asterisk
% Provide the exact contact address (this time including street name and city zip code) and email of the corresponding author
\def\corrAuthor{Xiaoyu Luo}

\def\corrEmail{Xiaoyu.luo@glasgow.ac.uk}

\newcommand   \D [2]{\frac{\partial   #1}{\partial #2}}
\newcommand   \DD[2]{\frac{\partial^2 #1}{\partial #2 ^2}}

\renewcommand{\vec}[1]{\bm{\mathrm{#1}}}

%alan table definitions
\newcolumntype{U}{>{\centering\arraybackslash}p{1.8cm}}
\newcolumntype{V}{>{\centering\arraybackslash}p{1.5cm}}
\def \xx{\mathbf{x}}
\def \yy{\mathbf{y}}

\def \BB{\mathbb{B}}
\def \CC{\mathbb{C}}
\def \EE{\mathbb{E}}
\def \FF{\mathbb{F}}
\def \II{\mathbb{I}}
\def \PPe{\mathbb{P}^{\text{s}}}
\def \PPs{\mathbb{P}^{\text{s}}}
\def \RR{\mathbb{R}}

\def \F{\vec{F}}
\def \G{\vec{G}}
\def \N{\vec{N}}
\def \T{\vec{T}}
\def \U{\vec{U}}
\def \V{\vec{V}}
\def \X{\vec{X}}
\def \f{\vec{f}}
\def \g{\vec{g}}
\def \n{\vec{n}}
\def \s{\vec{s}}
\def \t{\vec{t}}
\def \u{\vec{u}}
\def \v{\vec{v}}
\def \x{\vec{x}}
\def \grad{\nabla}
\def \half{\frac{1}{2}}
\def \p{\partial}
\def \vchi{\vec{\chi}}


\def \af{a_\text{f}}
\def \bf{b_\text{f}}
\def \as{a_\text{s}}
\def \bs{b_\text{s}}
\def \afs{a_\text{fs}}
\def \bfs{b_\text{fs}}

\def \Vwall{V_\text{wall}}
\def \Vlv{V_\text{LV}}
\def \Vratio{V_\text{wall}/V_\text{LV}}


\def \dx{\mbox{d} \x}
\def \dX{\mbox{d} \X}
\def \dA{\mbox{d} A}
\def \da{\mbox{d} a}

\def \cI{\mathcal I}
\def \cM{\mathcal M}
\def \cR{\mathcal R}
\def \cS{\mathcal S}
\def \cT{\mathcal T}

\def \sigmae{\vec{\sigma}^{\text{s}}}
\def \sigmas{\vec{\sigma}^{\text{s}}}
\def \sigmap{\vec{\sigma}^{\text{p}}}
\def \sigmaa{\vec{\sigma}^{\text{a}}}
\def \fe{\f^{\text{s}}}
\def \fs{\f^{\text{s}}}

\def \Ca{\text{Ca}}
\def \tr{\text{tr}}
\def \treq{T_\text{req}}
%\def \tareq{T_\text{a}^\text{req}}
\def \tareq{C^\text{s}}
\def \tanorm{T_\text{a}^\text{norm}}

\renewcommand{\vec}[1]{\bm{\mathrm{#1}}}
\newcommand{\HGadd}[1]{\textcolor{blue}{#1}}
\newcommand{\XYadd}[1]{\textcolor{red}{#1}}


\begin{document}
\onecolumn
\firstpage{1}

\title[Predicting amyloidosis progression ]{Analysis of cardiac amyloidosis progression using model-based markers}
%{Identification of predictable biomarkers for cardiac amyloidosis} 

\author[\firstAuthorLast ]{\Authors} %This field will be automatically populated
\address{} %This field will be automatically populated
\correspondance{} %This field will be automatically populated

\extraAuth{}% If there are more than 1 corresponding author, comment this line and uncomment the next one.
%\extraAuth{corresponding Author2 \\ Laboratory X2, Institute X2, Department X2, Organization X2, Street X2, City X2 , State XX2 (only USA, Canada and Australia), Zip Code2, X2 Country X2, email2@uni2.edu}


\maketitle
\begin{abstract}
	Deposition of amyloid in the heart can lead to cardiac dilation and impair its pumping ability. This ultimately leads to heart failure with worsening symptoms of breathlessness and fatigue due to the progressive loss of elasticity of the myocardium.   Biomarkers linked to the clinical deterioration can be crucial in developing effective treatments.  However, to date the progression of cardiac amyloidosis is poorly characterized.  There is an urgent need to identify key predictors for disease progression and cardiac tissue function. In this proof of concept study, we estimate a group of new markers based on mathematical models of the left ventricle derived from routine clinical magnetic resonance imaging and follow-up scans from the National Amyloidosis Centre at the Royal Free in London.  Using mechanical modelling and statistical classification, we show that it is possible to predict disease progression.  Our predictions agree with clinical assessments in a double-blind test in six out of the seven sample cases studied.   Importantly,  we find that multiple factors need to be used in the classification,  which includes mechanical, geometrical and shape features.  No single marker can yield reliable prediction given the complexity of the growth and remodelling process of diseased hearts undergoing high-dimensional shape changes.   Our approach is promising in terms of clinical translation but the results presented should be interpreted with caution due to the small sample size.
%Deposition of amyloid in the heart can lead to cardiac dilation and impair its pumping ability. This ultimately leads to heart failure with worsening symptoms of breathlessness and fatigue due to the progressive loss of elasticity of the myocardium.   
%Biomarkers linked to clinical deterioration can be crucial in developing effective treatments.  However, to date progression of cardiac amyloidosis is poorly characterized, and there is an urgent need to identify key features that can predict the disease progression and cardiac tissue function. In this proof of concept study, we estimate a group of new markers based on mathematical models of the left ventricle derived from routine clinical magnetic resonance imaging and follow-up scans from the National Amyloidosis Centre  at the Royal Free in London.  Using mechanical modelling and statistical classification, we show that it is possible to predict disease progress.  Our predictions agree with clinical assessments in a double blind test in five out of the seven sample cases studied.   Importantly,  we find that  multiple factors need to be used in the classification,  which include mechanical, geometrical and shape features.  No single marker can yield reliable prediction given the complexity of the growth and remodelling process of diseased hearts undergoing high-dimensional shape changes.   Our approach is promising in terms of clinical translation but the results presented should be interpreted with caution due to the small sample size.  %, but the methodology developed can be readily applied in future large scale clinical trials. 
%The reduced elasticity is a direct consequence of amyloid infiltration which distorts the normal heart tissue structure and function.  
\end{abstract}
\section{Introduction}
\input{amyloidosis/MechanicsIntroduction}
 
\section{Methods} 
\input{amyloidosis/MechanicsLVMode_HG}
\input{amyloidosis/StatsMethodology}

\section{Results}
\input{amyloidosis/MechanicsResults}
\input{amyloidosis/StatsResults}
\input{amyloidosis/ClassificationPrediction}

	\section{Discussion}
	\input{amyloidosis/MechanicsDiscussion}
	\input{amyloidosis/StatsDiscussion}
	\input{amyloidosis/Limitations}
	
	%conclusion and others
	\input{amyloidosis/ConclusionAndFundings} 
	\input{amyloidosis/Appendix} 
	\newpage
	
\bibliographystyle{frontiersinSCNS_ENG_HUMS} % for Science, Engineering and Humanities and Social Sciences articles, for Humanities and Social Sciences articles please include page numbers in the in-text citations
%\bibliographystyle{frontiersinHLTH&FPHY} % for Health, Physics and Mathematics articles
%\bibliography{amyloidosis/MechanicsLVRef.bib,amyloidosis/StatsRef.bib}
%\textit{}\bibliography{amyloidosis/MechanicsLVRef}
\bibliography{amyloidosis/MechanicsLVRef,amyloidosis/StatsRef}
%%% Leave the Abstract empty if your article does not require one, please see the Summary Table for full details.


%%% Make sure to upload the bib file along with the tex file and PDF
%%% Please see the test.bib file for some examples of references

\end{document}
