# Supplementary material for: Analysis of Cardiac Amyloidosis Progression Using Model-Based Markers
Source: Front Physiol. 2020 Apr 30;11:324. doi: 10.3389/fphys.2020.00324 (PMC7203577; doi:10.3389/fphys.2020.00324)
Supplement: Supplementary file 2 [file Data_Sheet_2.zip › StatsRef.bib]

@misc{shlens2014tutorial,
    title={A Tutorial on Principal Component Analysis},
    author={Jonathon Shlens},
    year={2014},
    eprint={1404.1100},
    archivePrefix={arXiv},
    primaryClass={cs.LG}
}

@Article{Gao2015,
author="Gao, H.
and Li, W. G.
and Cai, L.
and Berry, C.
and Luo, X. Y.",
title="Parameter estimation in a Holzapfel--Ogden law for healthy myocardium",
journal="Journal of Engineering Mathematics",
year="2015",
month="Dec",
day="01",
volume="95",
number="1",
pages="231--248",
issn="1573-2703",
doi="10.1007/s10665-014-9740-3",
url="https://doi.org/10.1007/s10665-014-9740-3"
}

@book{Bishop_pattern_recog,
 author = {Bishop, Christopher M.},
 title = {Pattern Recognition and Machine Learning (Information Science and Statistics)},
 year = {2006},
 isbn = {0387310738},
 publisher = {Springer-Verlag},
 address = {Berlin, Heidelberg}
} 

@article{tsne_jmlr,
  author  = {L. van der Maaten and G. Hinton}, 
  title   = {Visualizing Data using t-SNE},
  journal = {JMLR},
  year    = 2008,
  pages   = {2579-2605},
  month   = 9,
  volume  = 9
}

@article{amy_thickening,
  author  = {A. G. Siqueira-Filho and C. L. Cunha and A. J. Tajik and J. B. Seward and T. T. Schattenberg and E. R. Giuliani}, 
  title   = {M-mode and two-dimensional echocardiographic features in cardiac amyloidosis},
  journal = {Circulation},
  year    = 1981,
  pages   = {188-196},
  month   = 1,
  volume  = 63
}

 @book{GPML,
author = {C. E. Rasmussen and K. I. Williams},
title = {Gaussian Processes for Machine Learning},
publisher = {MIT Press},
address = {Cambridge, MA.},
year={2006}
}

@article{Hao_inference,
  title={Parameter estimation in a {Holzapfel-Ogden} law for healthy myocardium},
  author={H. Gao and W. G. Li and L. Cai  and C. Berry and X. Y. Luo},
  journal={Journal of Engineering Mathematics},
  pages={231--248},
  year={2015},
  publisher={Springer Netherlands}
}

@Book{NealPhD,
  author = 	 "Neal, R. M.",
  title = 	 "Bayesian Learning for Neural Networks",
  publisher = 	 "Springer",
  year = 	 1996,
  volume =	 118,
  series =	 "Lecture Notes in Statistics",
  address =	 "New York",
  note =	 "ISBN 0-387-94724-8"
}

@Book{Hertz_Krogh_Palmer,
  author = 	 "Hertz, J. and Krogh, A. and Palmer, R. G.",
  title = 	 "Introduction to the Theory of Neural Computation",
  publisher = 	 "Addison Wesley",
  year = 	 1991,
  address =	 "Redwood City, CA"
}


 @book{ICA_book,
author = {A. Hyvarinen and J. Karhunen and E. Oja},
title = {Independent Components Analysis},
publisher = {Wiley},
year={2002}
}

@incollection{GP_ABC ,
author = {R. D. Wilkinson},
title = {Accelerating {ABC} methods using {Gaussian} processes},
booktitle = {Journal of Machine Learning Research},
year = {2014},
pages = {1015--1023},
volume={33}
}

@article {HOlaw,
	author = {Holzapfel, Gerhard A. and Ogden, Ray W.},
	title = {Constitutive modelling of passive myocardium: a structurally based framework for material characterization},
	volume = {367},
	number = {1902},
	pages = {3445--3475},
	year = {2009},
	publisher = {The Royal Society},
	journal = {Philosophical Transactions of the Royal Society of London A: Mathematical, Physical and Engineering Sciences}
}

@article{Kennedy_ohagan,
  title={{Predicting the Output from a Complex Computer Code When Fast Approximations Are Available}},
  author={M. C. Kennedy and A. O'Hagan},
  journal={Biometrika},
  pages={1--13},
  year={2000},
  publisher={Biometrika Trust}
}


@book{DeepLearn,
   author    = {Ian Goodfellow and Yoshua Bengio and Aaron Courville},
   title     = {Deep Learning},
   year      = {2016},
   publisher = {MIT Press}
}
@article{AutoVarBayes,
	author = {Diederik Kingma and Max Welling},
	title = {Auto-encoding Variational {Bayes}},
	journal = {The International Conference on Learning Representations},
	year = {2014}
}
@article{KPCA,
	author = {Bernhard Scholkopf and Alexander Smola and Klaus-Robert Muller},
	title = {Nonlinear Component Analysis as a Kernel Eigenvalue Problem},
	journal = {Neural Computation},
	volume = {10},
	pages = {1299—1319},
	year = {1998}
}
@article{PCA_tutorial,
	author = {John Shlens},
	title = {A TUTORIAL ON PRINCIPAL COMPONENT ANALYSIS},
	year = {2003}
}


@INPROCEEDINGS{icasso, 
author={J. Himberg and A. Hyvarinen}, 
booktitle={2003 IEEE XIII Workshop on Neural Networks for Signal Processing (IEEE Cat. No.03TH8718)},
title={Icasso: software for investigating the reliability of ICA estimates by clustering and visualization}, 
year={2003}, 
volume={}, 
number={}, 
pages={259-268}, 
keywords={data analysis;data visualisation;error statistics;independent component analysis;mathematics computing;reliability;software packages;Icasso software package;data analysis;finite sample size;independent component analysis;statistical errors;statistical reliability;Application software;Bioinformatics;Clustering algorithms;Computer science;Data analysis;Data visualization;Erbium;Independent component analysis;Information technology;Neural networks}, 
doi={10.1109/NNSP.2003.1318025}, 
ISSN={1089-3555}, 
month={Sept},}


@book{ICA_book_hymarnien,
   author    = {Aapo Hyv\"{a}rinen and Juha Karhunen and Erkki Oja},
   title     = {Independent Component Analysis},
   year      = {2002},
   publisher = {Wiley-Blackwell}
}

@article{ICA_after_PCA,
title = "Applying dimension reduction to EEG data by Principal Component Analysis reduces the quality of its subsequent Independent Component decomposition",
journal = "NeuroImage",
volume = "175",
pages = "176 - 187",
year = "2018",
issn = "1053-8119",
doi = "https://doi.org/10.1016/j.neuroimage.2018.03.016",
url = "http://www.sciencedirect.com/science/article/pii/S1053811918302143",
author = "Fiorenzo Artoni and Arnaud Delorme and Scott Makeig",
keywords = "Principal component analysis, PCA, Independent component analysis, ICA, Electroencephalogram, EEG, Source localization, Dipolarity, Reliability"
}

@book{ICA_princ_practice,
author = {Roberts, Stephen and Everson, Richard},
year = {2001},
month = {01},
pages = {},
title = {Independent Component Analysis: Principles and Practice},
volume = {xii}
}

@incollection{kernel_pca,
title = {Kernel PCA and De-Noising in Feature Spaces},
author = {Sebastian Mika and Sch\"{o}lkopf, Bernhard and Alex J. Smola and M\"{u}ller, Klaus-Robert and Matthias Scholz and Gunnar R\"{a}tsch},
booktitle = {Advances in Neural Information Processing Systems 11},
editor = {M. J. Kearns and S. A. Solla and D. A. Cohn},
pages = {536--542},
year = {1999},
publisher = {MIT Press},
url = {http://papers.nips.cc/paper/1491-kernel-pca-and-de-noising-in-feature-spaces.pdf}
}

@InProceedings{sparse_loc_gp,
  title = 	 {Local and global sparse Gaussian process approximations},
  author = 	 {Edward Snelson and Zoubin Ghahramani},
  booktitle = 	 {Proceedings of the Eleventh International Conference on Artificial Intelligence and Statistics},
  pages = 	 {524--531},
  year = 	 {2007},
  editor = 	 {Marina Meila and Xiaotong Shen},
  volume = 	 {2},
  series = 	 {Proceedings of Machine Learning Research},
  address = 	 {San Juan, Puerto Rico},
  month = 	 {21--24 Mar},
  publisher = 	 {PMLR},
  pdf = 	 {http://proceedings.mlr.press/v2/snelson07a/snelson07a.pdf},
  url = 	 {http://proceedings.mlr.press/v2/snelson07a.html},
}


@article{Mutual_information_construction,
title = {Independent component analysis, A new concept?},
journal = {Signal Processing},
volume = {36},
number = {3},
pages = {287 - 314},
year = {1994},
note = {Higher Order Statistics},
issn = {0165-1684},
doi = {https://doi.org/10.1016/0165-1684(94)90029-9},
url = {http://www.sciencedirect.com/science/article/pii/0165168494900299},
author = {Pierre Comon}
}

@incollection{Diff_entropy_problem,
title = {New Approximations of Differential Entropy for Independent Component Analysis and Projection Pursuit},
author = {Aapo Hyv\"{a}rinen},
booktitle = {Advances in Neural Information Processing Systems 10},
editor = {M. I. Jordan and M. J. Kearns and S. A. Solla},
pages = {273--279},
year = {1998},
publisher = {MIT Press},
url = {http://papers.nips.cc/paper/1408-new-approximations-of-differential-entropy-for-independent-component-analysis-and-projection-pursuit.pdf}
}

@ARTICLE{fixed_point_ica, 
author={A. Hyvarinen}, 
journal={IEEE Transactions on Neural Networks}, 
title={Fast and robust fixed-point algorithms for independent component analysis}, 
year={1999}, 
volume={10}, 
number={3}, 
pages={626-634}, 
keywords={convergence of numerical methods;fixed point arithmetic;function approximation;mathematics computing;maximum entropy methods;optimisation;statistical analysis;Comon information theory;contrast functions;convergence;fixed-point algorithms;function approximation;independent component analysis;maximum entropy approximations;optimization;projection pursuit;statistical analysis;Blind source separation;Data mining;Entropy;Feature extraction;Independent component analysis;Information theory;Mutual information;Robustness;Signal processing algorithms;Vectors}, 
doi={10.1109/72.761722}, 
ISSN={1045-9227}, 
month={May}}

@article{kernelPCA,
  title={Kernel Principal Component Analysis and its Applications in Face Recognition and Active Shape Models},
  author={Quan Wang},
  journal={CoRR},
  year={2011},
  volume={abs/1207.3538}
}

@article{kernelpca_preimage,
author = {Kwok, James and Tsang, Ivor},
year = {2004},
month = {12},
pages = {1517-25},
title = {The Pre-Image Problem in Kernel Methods},
volume = {15},
booktitle = {IEEE transactions on neural networks / a publication of the IEEE Neural Networks Council}
}

@article{multi_output,
title = "Bayesian emulation of complex multi-output and dynamic computer models",
journal = "Journal of Statistical Planning and Inference",
volume = "140",
number = "3",
pages = "640 - 651",
year = "2010",
issn = "0378-3758",
doi = "https://doi.org/10.1016/j.jspi.2009.08.006",
url = "http://www.sciencedirect.com/science/article/pii/S0378375809002559",
author = "Stefano Conti and Anthony O’Hagan",
keywords = "Bayesian inference, Computer experiments, Dynamic models, Hierarchical models"
}

	 @book{Random_number_generation,
author = {J. Gentle},
title = {Random Number Generation and {Monte Carlo} Methods},
publisher = {Springer},
year={2005}}

@article{Hoffman:nuts,
 author = {Hoffman, Matthew D. and Gelman, Andrew},
 title = {The No-U-turn Sampler: Adaptively Setting Path Lengths in Hamiltonian Monte Carlo},
 journal = {J. Mach. Learn. Res.},
 issue_date = {January 2014},
 volume = {15},
 number = {1},
 month = jan,
 year = {2014},
 issn = {1532-4435},
 pages = {1593--1623},
 numpages = {31},
 url = {http://dl.acm.org/citation.cfm?id=2627435.2638586},
 acmid = {2638586},
 publisher = {JMLR.org},
 keywords = {Bayesian inference, Hamiltonian Monte Carlo, Markov chain Monte Carlo, adaptive Monte Carlo, dual averaging},
} 
