# Supplementary material for: Analysis of Cardiac Amyloidosis Progression Using Model-Based Markers
Source: Front Physiol. 2020 Apr 30;11:324. doi: 10.3389/fphys.2020.00324 (PMC7203577; doi:10.3389/fphys.2020.00324)
Supplement: Supplementary file 2 [file Data_Sheet_2.zip › Appendix.tex]

\newpage
\section*{Appendix}
\setcounter{figure}{0}
\setcounter{equation}{0}
\setcounter{table}{0}
\renewcommand{\thefigure}{A\arabic{figure}}
\renewcommand{\theequation}{A\arabic{equation}}
\renewcommand{\thetable}{A\arabic{table}}

\subsection*{A.1  CMR Imaging}
 Written consents from all patients were acquired before each scan. All participants underwent a standard CMR on a 1.\,5T clinical scanner (Aera, Siemens Healthcare, Erlangen, Germany). Retrospectively gated balanced steady state free precession cine images were acquired at both short-axis from  base to  apex,  and long-axis planes including the horizontal long axis, vertical long axis, and left ventricular outflow tract planes, as shown in Fig.\,\ref{fig::fig1_CMRImages}. Typical imaging parameters for short-axis cine images are: repetition time: 43\,ms, echo time: 1.2\,ms, field of view: $366 \times 450$\,mm$^2$, flip angle: 52$^{o}$, pixel spacing: $1.4$\,mm, bandwidth: 920 Hz/ pixel,  images per cardiac cycle: 25,  and slice thickness: 7\,mm with a 3\,mm slice gap. Late gadolinium enhancement images covering the whole LV were acquired 10-15 minutes after intravenous injection of gadoterate meglumine (gadolinium-DOTA, Dotarem, Guerbet SA, Paris, France) as previously described in \citep{fontana2015prognostic}. The  gadolinium dosages for all the scans and cuff-measured pressure during CMR scans are summarized in Table\, 1.%\ref{tab::patient_characteristics}. 
\begin{figure}[ht]
	\centering
  \includegraphics[width=0.7\textwidth]{fig1_CMRImages}
    	\caption{The CMR images that are used to reconstruct LV model in diastole. (a)--(d) are cine images at short-axis and three long-axis planes at the baseline scan, (e)--(h) are corresponding cine images at the follow-up scan from the same patient.}
	\label{fig::fig1_CMRImages}
\end{figure}

\subsection*{A.2 Two-step optimization, inferred material parameters and Bootstrap evaluation} %ketched in Fig.\,\ref{fig::fig8_optimization_steps}. 
%\vspace{1cm}
The flowchart of the two-step optimization method is given in Fig.\ref{fig::fig8_optimization_steps}.  
\begin{figure}[ht]
	\centering
	\includegraphics[width=0.8\textwidth]{optimization_steps.png}
	\caption{Flow chart of the two-step optimization}
	\label{fig::fig8_optimization_steps}
\end{figure}
The inverse problem is solved with the Matlab {\it lsqnonlin} function using the trust-region-reflective algorithm. The intervals for  $a$, $b$ ,$\af$,  $\bf$,  $\afs$  are  [0.15, 1], [0.5, 30], [0.2, 30], [0.01, 30], [0.1, 2], respectively, and their initial guesses are generated randomly. The objective function tolerance is chosen to be $10^{-7}$, and %, and the maximum number of objective function evaluation is 400.  %The optimization procedure takes about 65 optimization cycles in 48-72 hours computational time. 
the relative errors are defined as % to assess the difference in LV chamber volume and wall strains measured from CMR images 
\begin{equation}
\begin{cases}
\epsilon_V =  \sqrt{ \frac{1}{n_\text{time}} \sum\limits_{i=1}^{n_\text{time}}  (V_i^\text{FEA}  -  V_i^\text{CMR} )^2 /V_\text{mean}^{\text{CMR}^2}} \times 100\%   \\ \\
\epsilon_{E\text{cc}} = \sqrt{   \frac{1}{n_\text{layer}\,n_\text{reg}\,n_\text{time}  }   \sum\limits_{k}^{n_\text{layer}} \sum\limits_{j=1}^{n_\text{reg}}\sum\limits_{i=1}^{n_\text{time}} (\bar{E}{\text{cc}}_{i,j,k}^\text{FEA} - \bar{E}{\text{cc}}_{i,j,k}^\text{CMR} )^2          }\times{100}\%  
\end{cases}.
\label{eq::errors}
\end{equation}
{\color{black}
The optimized material properties are provided in Table \ref{tab::optimal_parameters}. The results of a bootstrap analysis of the material parameters of the amyloidosis patients are listed in Table \ref{tab::bootstrap_parameters}, providing parameter estimation uncertainty~\citep{efron1986bootstrap}. We take the circumferential strains obtained from the final parameter estimates, q, and compute the residuals by comparison with the strains extracted from the MRI (i.e. the data to which the original model was fitted). Let us call the set of residuals E. We now generate an ensemble of hypothetical data, $D_1$, . . . , $D_K$, by drawing residuals with replacement from E and adding these values to the strains predicted from the model. Note that if we were to add the original residuals to the latter strains, we would recover the original MRI strains. By perturbing the residuals and drawing them with replacement from the set of residuals, we mimick the effect of different noise instantiations. Repeating for $D_1$, . . . , $D_K$, the same inference procedure that was performed on the true data, this procedure returns a set of bootstrap estimates, {$q_1$, . . . , $q_K$}, which is summarised by the median and the median absolute deviation (MAD); this is a robust measure of variability that is less susceptible to outliers than the standard deviation. We multiply the MAD with a constant scale factor of k = 1.4826, which makes it a consistent estimator for the estimation of the standard deviation of a normally distributed random variable.}

\begin{table}[ht]
	\caption{Optimized material parameters of the amyloidosis patients. The error $\epsilon_V$ varies in (1.39--5.76)\%, and the error $\epsilon_{E\text{cc}}$ ranges from 3.23\% to 7.85\%.  The goodness-fit $R^2$ is listed in the last column for both the volume and strain, respectively. }
	\centering
	\resizebox{\columnwidth}{!}{%
		\begin{tabular}{cc|cccccccc|cc}
			\hline
			case & stage & $a$(kPa) & $b$ & $a_\text{f}$ (kPa) & $b_\text{f}$ & $a_\text{fs}$ (kPa) & $a_\text{s}$ (kPa) & $b_\text{s}$ & $b_\text{fs}$ & $\varepsilon_V$, $\varepsilon_\text{Ecc}$ (\%)  & $R^2$ (V, E$_\text{cc}$) \\
			\hline
			\multirow{2}{*}{1}  & Baseline & 0.32 & 1.65  & 4.77 & 0.18  & 0.31 & 1.13 & 0.10 & 0.12  & 2.98, 5.81 & 0.99, 0.90\\
			&Follow-up & 0.58 & 1.91  & 2.79  & 0.14  & 1.92  & 1.13 & 0.05 & 0.13  & 3.58, 6.77 & 0.98, 0.84   \\
			\hline
			\multirow{2}{*}{2}  & Baseline & 0.20 & 3.48  & 1.85 & 12.66 & 0.21 & 0.52 & 8.78 & 8.78     & 3.64, 6.16 & 0.96, 0.87 \\
			& Follow-up & 0.67   & 8.75 & 0.22  & 0.57 & 0.94  & 0.10 & 0.31 & 0.37 & 4.44, 4.83  & 0.91 0.89  \\
			\hline
			\multirow{2}{*}{3}  & Baseline & 0.56 & 3.09  & 0.44 & 0.45 & 1.16 & 0.20 & 0.23 & 0.30  & 4.34, 7.85 & 0.97, 0.84 \\
			& Follow-up & 0.64  & 1.40& 3.56  & 0.62 & 1.39  & 1.33 & 0.39 & 0.41 & 5.76, 6.79 & 0.97, 0.85   \\
			\hline
			\multirow{2}{*}{4} & Baseline & 0.35 & 6.18  & 1.30 & 11.08 & 0.19& 0.39 & 5.74 & 7.25     & 4.00, 4.80 & 0.94, 0.86\\
			& Follow-up & 0.36   & 8.10 & 0.93 & 9.27 & 0.52  & 0.37 & 4.62 & 6.08 & 2.05, 5.82   & 0.98, 0.85  \\
			\hline
			\multirow{2}{*}{5} & Baseline & 0.55 & 12.85 & 3.15 & 14.73 & 1.46 & 1.21 & 4.98   & 14.06    & 3.08, 3.23 & 0.95, 0.88\\
			& Follow-up & 0.77   & 6.69 & 3.43 & 1.32 & 1.04  & 1.23 & 0.69  & 0.86 & 1.39, 4.12  & 0.99, 0.87  \\
			\hline
			\multirow{2}{*}{6} & Baseline & 0.85 & 1.51  & 2.96 & 0.03  & 1.34 & 1.14 & 0.009 & 0.02     & 7.41,16.20 & 0.95, 0.84\\
			& Follow-up & 0.46    & 1.73 & 6.49  & 0.01 & 1.36  & 2.15 & 0.00 & 0.01 & 3.58, 6.77  & 0.97, 0.91  \\
			\hline
			\multirow{2}{*}{7} & Baseline & 0.87 & 4.40  & 2.99 & 0.57  & 1.29 & 1.14 & 0.29 & 0.37     & 2.66, 4.26 & 0.98, 0.94\\
			& Follow-up & 0.56   & 2.85 & 5.65  & 2.22 & 0.86  & 1.73 & 1.18 & 1.45 & 2.50, 6.08 & 0.99, 0.87  \\
			\hline
		\end{tabular}%
	}
	\label{tab::optimal_parameters}
\end{table}

\begin{table}[ht]
	\caption{Median (1.4826 $\times$ median absolute deviation) parameter estimates for the amyloidosis patients at baseline and after treatment. Median and MAD volume error and strain error are obtained from the bootstrap parameter estimates.   }
	\centering
	\resizebox{\columnwidth}{!}{%
		\begin{tabular}{cc|ccccc|c}
			\hline
			case & stage & $a$(kPa) & $b$ & $a_\text{f}$ (kPa) & $b_\text{f}$ & $a_\text{fs}$ (kPa) & $\varepsilon_V$, $\varepsilon_\text{Ecc}$ (\%) \\
			%$\varepsilon_V$, $\varepsilon_\text{Ecc}$ (\%)
			\hline
			\multirow{2}{*}{1}         & Baseline & 0.18 (0.02) & 1.42 (0.12) & 5.22 (0.44) & 0.56 (0.15) & 1.39  (0.07) & 3.86(0.26), 4.92 (0.39)\\
			& Follow-up & 0.44 (0.05) & 2.05 (0.26) & 3.46 (0.21)  & 0.21 (0.04) & 1.06 (0.11)    & 4.39 (0.06), 5.40 (0.16)         \\
			\hline
			\multirow{2}{*}{2}          & Baseline & 0.15 (0.002) & 0.55 (0.16) & 1.66 (0.04) & 25.61 (0.78) & 0.10  (0.002) & 4.43 (0.023), 4.18 (0.17)  \\
			& Follow-up & 0.52 (0.14)  & 8.22 (0.42) & 0.83 (0.47) & 0.17 (0.07) & 1.33 (0.10) & 6.20 (0.15), 3.69 (0.45)            \\
			\hline
			\multirow{2}{*}{3} & Baseline & 0.549 (0.07) & 3.16 (0.22) & 0.41 (0.06) & 0.15 (0.04) & 1.25 (0.53) & 4.97 (0.03), 3.89 (0.05) \\
			& Follow-up & 0.66  (0.06)  & 1.57 (0.09) & 3.81(0.16)  & 0.28 (0.17) & 1.33 (0.20) &     8.43 (0.07), 6.05 (0.16)         \\
			\hline
			\multirow{2}{*}{4}          & Baseline & 0.26 (0.01) & 6.18 (0.70) & 1.75 (0.43) & 12.97 (1.80) & 1.06 (0.57) & 2.71 (0.07), 3.24 (0.33)   \\
			& Follow-up & 0.35 (0.07) & 7.19 (0.16) & 0.97 (0.25) & 14.54 (2.95) & 0.70 (0.50) & 2.86 (0.05) , 4.51 (0.23)             \\
			\hline
			\multirow{2}{*}{5}          & Baseline &  0.15 (0.002) &  14.51 (0.07) &  4.93 (0.11) &  29.99 (0.02) &   1.22  (0.10)  & 4.88 (0.004), 2.50 (0.10) \\
			& Follow-up & 0.80 (0.08) & 5.88(0.71)   & 3.17 (0.38) & 1.00 (1.33) & 1.95 (0.06)& 1.95 (0.06), 2.01 (0.003)             \\
			\hline
			\multirow{2}{*}{6}          & Baseline & 0.64 (0.10) &  1.81 (0.08) &  2.79 (0.29) &  0.28 (0.23) &   1.95 (0.07) & 5.43 (0.20), 10.96(0.06) \\
			& Follow-up & 0.15 (0.003)  &  1.71 (0.11) &  10.30 (0.20)  &  0.13 (0.04) &  1.96 (0.06) & 8.61 (0.07), 4.24 (0.19)            \\
			\hline
			\multirow{2}{*}{7}          & Baseline & 0.93 (0.10)  &  4.65 (0.09) &  1.76 (0.15) &  1.71 (0.22) &   1.96 (0.06) & 3.40 (0.02)    3.45 (0.13) \\
			& Follow-up & 0.65 (0.12) &  2.66 (0.35) &  5.44 (1.15) &  0.89 (1.13)  &  0.73 (0.03) & 3.68 (0.49), 5.91 (0.09)            \\
			\hline
		\end{tabular}%
	}
	\label{tab::bootstrap_parameters}
\end{table}

    \subsection*{A.3. Dimensionality reduction}
    {\color{black}
    Visual representation of the variation in a dataset can be done using the modes of variation. These are obtained by perturbing the mean LV shape along each of the principal components. The top row of figure \ref{stats:pca_modes} presents this analysis where the first mode relates to overall size and the second and third modes to the horizontal shape change in the LV. The bottom row of figure \ref{stats:pca_modes} presents the amyloidosis patients before treatment projected into PCA space. The first plot shows the first three principal componenets and the second shows the second PC which appears to relate to wall thickness. The final plot provides projection using t-SNE where we observe a clear clustering of the amyloidosis patients.}
    %We can consider two alternative forms of dimensionality reduction of the shape---supervised and unsupervised---for the projection of the LV data. In the unsupervised case we ignore patient labels and seek to extract structure independent of the groupings in the data. The classic technique adopting this framework, principal component analysis (PCA), assumes all structure in the dataset is specified by its first two moments (mean and covariance) and finds a lower dimensional representation of the data maximization variation explained. The principal components summarize multiple dimensions as an overall shape change in the population of LVs. This property is shown in Fig.~\ref{stats:pca_modes} where the first three modes of variation of the LVs are given. These were obtained by perturbing the mean LV shape along each of the first three principal components, demonstrating that we summarize multiple dimensions as overall shape changes across the subjects. The main limitation of PCA is its inherent assumption of Gaussianity of the projected data (since we assume all structure is accounted for by the first two moments). T-distributed stochastic nearest neighbour embedding \citep{tsne_jmlr} provides a more novel approach to the task of dimensionality reduction. Relying on matching distributions of nearest neighbour probabilities to obtain a mapping of data that minimizes loss of structure from the dataset, tSNE requires no assumption of Gaussianity in the data, allowing us to generalize the problem to nonlinear subspaces and overcome the limitations of PCA. However, the method is restricted to the role of data visualization, since new test points cannot be projected onto the lower dimensional space. Nonetheless, this provides the benefit of lower computational costs compared with kernel PCA \citep{KPCA} and allows to generalize to non-linearity unlike with independent component analysis \citep{ICA_book}. In cases where we are more interested in representing class structure in the lower dimensional space, supervised learning can be implemented which relies on knowledge of the class labels. Specifically, we consider linear discriminant analysis (LDA), which finds a vector that maximizes the linear separation between the two groups of data, under an assumption of Gaussianity of the groups \citep{Bishop_pattern_recog}. LDA may also be used in the classification setting, where we classify based on distance of test points in lower dimensional space from each of the training classes.
\begin{figure*}[!ht]
	\centering
\includegraphics[scale=0.3]{pca_modes}
	\caption{\it Modes 1, 2 and 3 obtained using PCA are shown in (a) (b) and (c), respectively. For modes 1 and 3, the mean shape is black, green subtracts a shape along the principal component (PC) and red adds a shape along the PC. For mode 2, the mean shape is given by a solid grey shape for ease of representation. (d) and (e) show the projections onto the first three and the second PC where red numbers indicate an Amyloidosis patient before treatment and blue points are healthy volunteers. (c) gives the projection obtained using tSNE.}\label{stats:pca_modes}
\end{figure*}
\par
%In the typical two-class classification problem, we have data ${(\boldsymbol{x}_1,\boldsymbol{y}_1),...,(\boldsymbol{x}_n,\boldsymbol{y}_n)}$ that we wish to separate, based on their measurements $\boldsymbol{x}_i$ and classify according to $\boldsymbol{y}_i$ (the labels). One can alternatively model the decision boundary in a linear regression framework, linking the inputs with the probability of class membership through a logistic link function, which enables weights to be recovered using iterative least squares or some Bayesian alternative. Inherent in these approaches is an assumption of linearity of the separating boundary between the classes. Kernel support vector machines \citep{Bishop_pattern_recog} offer a non-linear technique where the aim is to find the margin maximizing separation between the two classes where the inclusion of a kernel mapping permits non-linear boundaries. 
%These methods will be explored in later sections.


\subsection*{A.4 Values of the biomarkers at the baseline and follow-up} 
{\color{black}


Here we compute, for each of the parameter estimates {$q_1$, . . . , $q_K$} from the bootstrap analysis  in turn, the corresponding derived quantities from Table 4 in the paper. Results are summarized by the median and MAD estimates from these bootstrap samples in Table~\ref{tab::bootstrap_bios}.} 

%\begin{table}[!ht]
%	\centering
%	\begin{scriptsize}
		%\begin{tabular}{ccccccc}
			
			%\hline
			%  \vspace{0.2cm}
			%Biomarker & $V_\text{wall}/V_\text{LV}$ & $\bar E_\text{cc}$ & $\bar E_\text{ll}$ & $W$   &  %$\bar{\sigma}_1$   &$\bar f$\\
			% \hline
			% Clinically used & Yes & Yes & Yes & No & No \\ 
%			\hline
%			%   Follow-up & \multicolumn{5}{c}{changes (\%)} \\
%			Case& Baseline/Follow-up   \\
%			\hline
%			1 & 2.21/2.45 & 0.30/0.33 & 0.31/0.27 & 91.37/76.90 & 8.07/6.89 & 30.15/18.84  \\
%			2 & 1.54/1.89 &	0.17/0.19 &	0.20/0.08 & 22.33/17.35 & 5.83/3.78 & 98.65/5.89   \\
%			3 & 2.70/3.82 &	0.36/0.34 &	0.18/0.31 &	57.93/154.99 & 5.96/8.56 & 7.23/37.05  \\
%			4 & 1.97/1.66 &	0.18/0.18 &	0.16/0.13 &	28.59/19.44 & 5.08/4.81 & 54.06/29.42  \\
%			5 & 2.20/2.62 &	0.12/0.17 &	0.08/0.11 &	24.66/45.11	& 4.14/4.39 & 243.16/29.62 \\
%			6 & 3.25/3.20 &	0.30/0.27 &	0.26/0.27 &	132.35/113.27 &	6.63/7.09 & 20.37/18.84 \\
%			7 & 3.50/5.03 &	0.22/0.25 &	0.12/0.20 &	67.31/145.45 &	5.57/7.58 & 23.30/51.09 \\
%			\hline
%		\end{tabular}
%	\end{scriptsize}
%	\caption{Values of the biomechanical markers }
%	\label{tab::patient_classification_appendix}
%\end{table}

\begin{table}[ht]
	\caption{Median (1.4826 $\times$ median absolute deviation) biomarkers for the amyloidosis patients at baseline and after treatment.   }
	\centering
	\resizebox{\columnwidth}{!}{%
		\begin{tabular}{cc|ccccc|}
			\hline
			case & stage & $\bar E_\text{cc}$ & $\bar E_\text{ll}$ &  $\bar{\sigma}_1$ & $W$  &$\bar f$ \\
			\hline
			\multirow{2}{*}{1}         & Baseline & 0.27 (0.004)    &    0.32 (0.012) & 8.79 (0.166)  &  93.28(2.518) & 34.13  (1.821) \\
			& Follow-up & 0.31 (0.007)  &     0.29 (0.01)  &    7.21 (0.16)  &   78.51 (4.64) & 21.99 (1.75)             \\
			\hline
			\multirow{2}{*}{2}          & Baseline & 0.14 (0.001)  &     0.20 (0.001)  & 6.36 (0.01) &  18.27 (0.17) & 196.68 (11.43)  \\
			& Follow-up   &  0.18 (0.007)    &    0.10 (0.012)  &     3.89 (0.082)  &    18.26 (1.651) & 9.34(9.645)           \\
			\hline
			\multirow{2}{*}{3} & Baseline  & 0.34 (0.004)   &    0.18(0.007)   &   5.97 (0.038) &    56.04 (3.198) & 6.42 (1.003)  \\
			& Follow-up   & 0.32 (0.004)  &      0.30 (0.008)  &     8.37 (0.181)  &   153.15 (1.017) & 35.60 (4.669)              \\
			\hline
			\multirow{2}{*}{4}          & Baseline & 0.16 (0.006)  &  0.17 (0.007)  &     5.67 (0.22)  &    29.41 (1.23) & 66.49 (23.31)  \\
			& Follow-up  & 0.167 (0.005)   &     0.15 (0.007)   &    5.34 (0.228)   &   20.26 (0.665) & 39.33 (18.14)              \\
			\hline
			\multirow{2}{*}{5}          & Baseline  &  0.09 (0.0003)  &      0.10 (0.0006) &      4.93 (0.029)   &   22.89 (0.148) &   372.90 (12.862)   \\
			& Follow-up  & 0.16  (0.008)  &    0.10 (0.009)  &    4.42 (0.218)  &   47.58 (0.784) & 25.48 (14.321)             \\
			\hline
			\multirow{2}{*}{6}          & Baseline  &  0.28 (0.004)    &    0.26 (0.008)   &    6.71 (0.118)  &   121.21 (2.200) &   20.03 (0.974) \\
			& Follow-up   &  0.20 (0.003)   &   0.26 (0.001)   &    7.59 (0.059)  &   103.22 (0.870) &  57.69 (14.996)           \\
			\hline
			\multirow{2}{*}{7}          & Baseline   &   0.21 (0.002)   &    0.11 (0.002)   &    5.41 (0.026)   &   60.30 (0.461) &   18.83 (0.973) \\
			& Follow-up  &  0.23 (0.008)  &      0.20 (0.007)  &    7.69(0.412)  &  153.09 (5.048) &  51.02(22.921)           \\
			\hline
		\end{tabular}%
	}
	\label{tab::bootstrap_bios}
\end{table}
%\begin{table}[ht]
%	\caption{Median (1.4826 $\times$ median absolute deviation) biomarkers for the amyloidosis patients at baseline and after treatment.   }
%	\centering
%	\resizebox{\columnwidth}{!}{%
%		\begin{tabular}{cc|ccccc|}
%			\hline
%			case & stage & $\bar E_\text{cc}$ & $\bar %E_\text{ll}$ &  $\bar{\sigma}_1$ & $W$  &$\bar f$ \\
%			\hline
%			\multirow{2}{*}{1}         & Baseline & 0.274 (0.004)    &    0.32327 (0.012) & 8.78571 (0.166)  &  93.276987(2.518) & 34.131  (1.821) \\
			%& Follow-up & 0.30468 (0.007)  &     0.29128 (0.010)  &    7.21074 (0.157)  &   78.50956 (4.641) & 21.988 (1.751)             \\
%			\hline
%			\multirow{2}{*}{2}          & Baseline & 0.13702 (0.012)  &     0.19621 (0.004)  & 6.33828 (0.061) &  19.79654 (1.873) & 165.305 (70.578)  \\
%			& Follow-up   &  0.18390 (0.007)    &    0.09925 (0.012)  &     3.89297 (0.082)  &    18.25549 (1.651) & 9.342 (9.645)           \\
%			\hline
%			\multirow{2}{*}{3} & Baseline  & 0.33996 (0.004)   &    0.17885 (0.007)   &   5.96993 (0.038) &    56.03747 (3.198) & 6.422 (1.003)  \\
%			& Follow-up   & 0.32265 (0.004)  &      0.29652 (0.008)  &     8.36908 (0.181)  &   153.15171 (1.017) & 35.598 (4.669)              \\
%			\hline
%			\multirow{2}{*}{4}          & Baseline & 0.15732 (0.006)  &  0.17072 (0.007)  &     5.67314 (0.215)  &    29.41167 (1.225) & 66.488 (23.313)  \\
%			& Follow-up  & 0.16395 (0.005)   &     0.15385 (0.007)   &    5.34494 (0.228)   &   20.26074 (0.665) & 39.330 (18.143)              \\
%			\hline
%			\multirow{2}{*}{5}          & Baseline  &  0.09438 (0.0003)  &      0.10293 (0.0006) &      4.93132 (0.029)   &   22.89159 (0.148) &   372.900 (12.862)   \\
%			& Follow-up  & 0.16342  (0.008)  &    0.10744 (0.009)  &    4.42286 (0.218)  &   47.57844 (0.784) & 25.484 (14.321)             \\
%			\hline
%			\multirow{2}{*}{6}          & Baseline  &  0.27792 (0.004)    &    0.26282 (0.008)   &    6.70955 (0.118)  &   121.21233 (2.200) &   20.026 (0.974) \\
%			& Follow-up   &  0.19365 (0.003)   &   0.26416 (0.0009)   &    7.58549 (0.059)  &   103.22347 (0.870) &  57.694 (14.996)           \\
%			\hline
%			\multirow{2}{*}{7}          & Baseline   &   0.20867 (0.002)   &    0.10906 (0.002)   &    5.41079 (0.026)   &   60.29644 (0.461) &   18.825 (0.973) \\
%			& Follow-up  &  0.23138 (0.008)  &      0.20035 (0.007)  &    7.69098 (0.412)  &  153.09144 (5.048) &  51.019 (22.921)           \\
%			\hline
%		\end{tabular}%
%	}
%	\label{tab::bootstrap_bios}
%\end{table}

\noindent
{\color{black}
The results in Table A4 are used for the uncertainty quantification of the recovery scores in Table~4. %\ref{tab::patient_classification}. 
This is done as follows. The scores in Table~4 %\ref{tab::patient_classification} 
are of the form
\begin{equation}
X \; =\; \frac{F-B}{B} \; = \; \frac{F}{B}-1
\end{equation}
where $B$ stands for baseline and $F$ for follow-up. By the standard  Gaussian error propagation rule, the variance of $X$ is:
\begin{equation}
\sigma_X^2 \; = \; 
\sqrt{ \left(\frac{\partial X}{\partial F}\right)^2 \sigma^2_F + \left(\frac{\partial X}{\partial B}\right)^2 \sigma_B^2}
\; = \;
\sqrt{\frac{\sigma_F^2}{B^2} + \frac{F^2}{B^4} \sigma_B^2}
\end{equation}
where we replace the variances, $\sigma_F^2$ and $\sigma_B^2$, by the squared adjusted MADs as their robust equivalent.
}
