# Supplementary material for: Analysis of Cardiac Amyloidosis Progression Using Model-Based Markers
Source: Front Physiol. 2020 Apr 30;11:324. doi: 10.3389/fphys.2020.00324 (PMC7203577; doi:10.3389/fphys.2020.00324)
Supplement: Supplementary file 2 [file Data_Sheet_2.zip › CMRimaging.tex]

\subsection{CMR-based LV model construction}
\subsubsection{CMR imaging}
 CMR images from seven Cardiac amyloid patients before  treatment (baseline) and at six or nine months after the treatment (follow-up). The information of all patients is provided  in Table \ref{tab::patient_characteristics}.  Each patient has been clinically classified as  recovery,  worsening, and stable (no obvious change).    The biomechanical modelling analysis in this paper is blind to the clinical assessment.  CMR imaging process has been described in detail elsewhere~\citep{fontana2015prognostic}, and is briefly summarised in Appendix I. 
 
    
%    \begin{figure}[ht]
%	\centering
%	\subfloat[]{\includegraphics[width=0.2\textwidth]{mech_figs/base_SA.PNG}}
%	\subfloat[]{\includegraphics[width=0.205\textwidth]{mech_figs/base_LVOT.PNG}}
%	\subfloat[]{\includegraphics[width=0.2015\textwidth]{mech_figs/base_VLA.PNG}}
%	\subfloat[]{\includegraphics[width=0.201\textwidth]{mech_figs/base_HLA.PNG}} \\
%	\subfloat[]{\includegraphics[width=0.202\textwidth]{mech_figs/follow_SA.PNG}}
	%\subfloat[]{\includegraphics[width=0.205\textwidth]{mech_figs/follow_LVOT.PNG}}
	%\subfloat[]{\includegraphics[width=0.2\textwidth]{mech_figs/follow_VLA.PNG}}
%	\subfloat[]{\includegraphics[width=0.2\textwidth]{mech_figs/follow_HLA.PNG}}
%	\caption{The CMR images that are used to reconstruct LV model in diastole. (a)--(d) are cine images at short-axis and three long-axis planes at the baseline scan, (e)--(h) are corresponding cine images at the follow-up scan from the same patient.}
%	\label{fig::fig1_CMRImages}
%\end{figure}


\vspace{1cm}
\begin{table}[ht]
	\caption{Cardiac amyloidosis patients and treatment details}
%	\begin{tabular}{|c|c|c|c|c|cc|cc|}
			\begin{tabular}{ccccccccc}
		\hline
	Case & Age & Sex & Weight\,(kg) & \multicolumn{2}{c}{Blood Pressure\,(mmHg)}  & \multicolumn{2}{c}{Gadolinium dosage\,(mL)} \\%& Clinic diagnosis \\
		&  baseline &  &   baseline  & baseline & follow-up & baseline & follow-up & \\
		\hline
		1 & 62& M   &110 &   79/42    & 96/61  & 22& 17.8 \\%& \ regression\\
		2 & 55  & F &78.9 &   106/71   & 131/80  &15.8 & 16 \\%&\ progression\\
		3 & 54 & F & 75&   115/68   & 108/71  & 16.2& 15\\%&\ progression\\
		4 & 70  & M & 67.8&   94/62    & 96/61  & 13.6& 13.1\\%& stable\\
		5 & 65  & M & 57 &   111/69   & 107/71 & 11.4& 12.3\\%& stable\\
		6 & 59  & F &87.8 &   112/69   & 129/83  & 17.6& 21\\%& regression\\
		7 & 72  & M &75.4 &   106/66   & 108/71  & 15.1&11.5\\%& progression\\	
		\hline	
	\end{tabular}
	\label{tab::patient_characteristics}
\end{table}
%\vspace{1cm}
