# Supplementary material for: Analysis of Cardiac Amyloidosis Progression Using Model-Based Markers
Source: Front Physiol. 2020 Apr 30;11:324. doi: 10.3389/fphys.2020.00324 (PMC7203577; doi:10.3389/fphys.2020.00324)
Supplement: Supplementary file 2 [file Data_Sheet_2.zip › Limitations.tex]

%\subsection{Limitations}
 
%CA infection is a local zone in the myocardium. It may be better to divide the LV into two zones: one is in infected zone and one is remote zone like done on myocardial infraction in systole \citep{wenk2011regional}. 
Other modelling limitations should also be mentioned.   In this paper, amyloidosis LV is regarded as homogeneous material. %and the infected and remote zones are not considered separately.  
The loaded early diastolic configuration is used as the reference configuration which excludes the effect of the residual stress.   Our alignment  of LV geometries at different time is based on a simplified linear registration approach. Nonlinear methods, such as deformable registration approaches~\citep{rueckert1999nonrigid}, the large deformation deformetric metric mapping ~\citep{durrleman2014morphometry}, may provide more accurate geometry co-registrations. 
%It has been shown that the LV wall passive biomechanical properties could be softer and less anisotropic based on a unloaded reference configuration~\citep{nikou2016effects}. This suggests that the property constants estimated in the paper may be stiffer and more anisotropic than reality. 
These issues need to be addressed in the future work.
