# Supplementary material for: Analysis of Cardiac Amyloidosis Progression Using Model-Based Markers
Source: Front Physiol. 2020 Apr 30;11:324. doi: 10.3389/fphys.2020.00324 (PMC7203577; doi:10.3389/fphys.2020.00324)
Supplement: Supplementary file 2 [file Data_Sheet_2.zip › StatsResults.tex]

\subsection{Shape analysis}
PCA permits an intuitive representation of the variations in the data via the modes of variation (top of Fig.~\ref{stats:pca_modes}), obtained by perturbing the mean LV shape along each of the principal components. For our dataset, mode 1 is clearly related to overall size of the LV, mode 2 appears to represent thickness of the LV wall and mode 3 to the horizontal shape. Considering the absence of group indicators in this method, it is interesting to observe the second mode of variation, showing that within the dataset one of the largest sources of LV variation appears to relate wall thickness. In the central plot on the bottom of Fig.~\ref{stats:pca_modes} we see the projection of the data onto this second principal component where, as expected, there is some separation of the amyloidosis patients from the healthy volunteers once we isolate this source of variation. {\color{black}  This separation can also be observed by considering the median distance (wall thickness) between points on the epicardium and endocardium of healthy volunteers and amyloidosis patients, found to be 0.77cm and 1.11cm for healthy volunteers and amyloidosis patients respectively. Letting wall thickness be taken as the median distance between the epicardium and endocardium walls, we obtain a p-value $<0.05$ for a test of a difference between median wall thickness of healthy volunteers and amyloidosis patients using Mood's median test (these results are consistent with a t-test and a rank sum test).}

Before studying amyloidosis progression prediction, we perform classification of the seven amyloidosis patients at baseline compared with a set of 26 healthy volunteers based on geometries alone. 
Considering Fig.~\ref{stats:pca_modes} it appears there is some separation of the healthy volunteers and amyloidosis patients along the second principal component. Linear geometry classification can proceed using linear discriminant analysis (LDA), making the assumptions outlined in Section~\ref{sec:shape_class}. {\color{black}To overcome the linearity constraint of LDA, we also consider a kernel support vector machine (SVM) which allows for the possibility of non-linear boundaries between the groups in the dataset \citep{Bishop_pattern_recog}}. Sensitivity (the ratio of the correctly predicted positive observations to all observations in the positive class) and specificity (the ratio of correctly predicted negative observations to all observations in the negative class) scores for these methods, obtained using a leave-one-out cross validation (LOOCV) procedure, are given in Table \ref{stats:sens_spec_tab} along with an overall accuracy quantification obtained using the F1 score:
\begin{align}
F_1=2\frac{TP}{2TP+FP+FN}
\end{align}
where $TP$ is number of true positives, $FP$ is number of false positives and $FN$ is number of false negatives. The F1 score is the harmonic mean of the precision (the ratio of correctly predicted positive observations to the total predicted positive observations) and the recall (also called sensitivity). We use the harmonic rather than the arithmetic mean to penalize the improvement of one of the scores at the expense of the other. 
\begin{table}[ht]
%\setlength{\tabcolsep}{5.5pt}
\caption{Sensitivity, specificity and F1 scores for classifying geometries using LDA and Kernel SVM.}\label{stats:sens_spec_tab}
\begin{tabular}{ V  V V} 
\hline
Method &  LDA & Kernel SVM\\
\cline{1-3}
\hline
Specificity & 0.92 & 1\\
Sensitivity & 0.71 &  0.86\\
\hline
F1 & 0.71 & 0.92 \\
\hline

\end{tabular}
\end{table}

 Accuracy of both the linear and non-linear methods is encouraging, suggesting the discriminative properties of the LV geometry with regards to amyloidosis. 
 
 %For ranking of parameters, a Gaussian process classifier was considered, with relevance determination provided by the automatic relevance determination (ARD) kernel in the Gaussian process. The two most important features for classification of amyloidosis are $a\text{ and }b_f$. The predictive probability contour plot provided by classifying based on these features alone is provided in Figure~\ref{stats:gp_pred}, showing the non-linear separability of the different classes. The Gaussian process classifier was trained using MCMC (HMC NUTS algorithm \citep{Hoffman:nuts} in GPstuff).\par
