# Supplementary material for: Analysis of Cardiac Amyloidosis Progression Using Model-Based Markers
Source: Front Physiol. 2020 Apr 30;11:324. doi: 10.3389/fphys.2020.00324 (PMC7203577; doi:10.3389/fphys.2020.00324)
Supplement: Supplementary file 2 [file Data_Sheet_2.zip › main-Appendix.aux]

\relax 
\providecommand\hyper@newdestlabel[2]{}
\providecommand\HyperFirstAtBeginDocument{\AtBeginDocument}
\HyperFirstAtBeginDocument{\ifx\hyper@anchor\@undefined
\global\let\oldcontentsline\contentsline
\gdef\contentsline#1#2#3#4{\oldcontentsline{#1}{#2}{#3}}
\global\let\oldnewlabel\newlabel
\gdef\newlabel#1#2{\newlabelxx{#1}#2}
\gdef\newlabelxx#1#2#3#4#5#6{\oldnewlabel{#1}{{#2}{#3}}}
\AtEndDocument{\ifx\hyper@anchor\@undefined
\let\contentsline\oldcontentsline
\let\newlabel\oldnewlabel
\fi}
\fi}
\global\let\hyper@last\relax 
\gdef\HyperFirstAtBeginDocument#1{#1}
\providecommand\HyField@AuxAddToFields[1]{}
\providecommand\HyField@AuxAddToCoFields[2]{}
\citation{fontana2015prognostic}
\citation{efron1986bootstrap}
\@writefile{lof}{\contentsline {figure}{\numberline {A1}{\ignorespaces The CMR images that are used to reconstruct LV model in diastole. (a)--(d) are cine images at short-axis and three long-axis planes at the baseline scan, (e)--(h) are corresponding cine images at the follow-up scan from the same patient.\relax }}{1}{figure.caption.3}}
\providecommand*\caption@xref[2]{\@setref\relax\@undefined{#1}}
\newlabel{fig::fig1_CMRImages}{{A1}{1}{The CMR images that are used to reconstruct LV model in diastole. (a)--(d) are cine images at short-axis and three long-axis planes at the baseline scan, (e)--(h) are corresponding cine images at the follow-up scan from the same patient.\relax }{figure.caption.3}{}}
\newlabel{eq::errors}{{A1}{1}{A.2 Two-step optimization, inferred material parameters and Bootstrap evaluation}{equation.0.1}{}}
\@writefile{lof}{\contentsline {figure}{\numberline {A2}{\ignorespaces Flow chart of the two-step optimization\relax }}{2}{figure.caption.5}}
\newlabel{fig::fig8_optimization_steps}{{A2}{2}{Flow chart of the two-step optimization\relax }{figure.caption.5}{}}
\@writefile{lot}{\contentsline {table}{\numberline {A1}{\ignorespaces Optimized material parameters of the amyloidosis patients. The error $\epsilon _V$ varies in (1.39--5.76)\%, and the error $\epsilon _{E\text  {cc}}$ ranges from 3.23\% to 7.85\%. The goodness-fit $R^2$ is listed in the last column for both the volume and strain, respectively. \relax }}{3}{table.caption.6}}
\newlabel{tab::optimal_parameters}{{A1}{3}{Optimized material parameters of the amyloidosis patients. The error $\epsilon _V$ varies in (1.39--5.76)\%, and the error $\epsilon _{E\text {cc}}$ ranges from 3.23\% to 7.85\%. The goodness-fit $R^2$ is listed in the last column for both the volume and strain, respectively. \relax }{table.caption.6}{}}
\@writefile{lot}{\contentsline {table}{\numberline {A2}{\ignorespaces Median (1.4826 $\times $ median absolute deviation) parameter estimates for the amyloidosis patients at baseline and after treatment. Median and MAD volume error and strain error are obtained from the bootstrap parameter estimates. \relax }}{3}{table.caption.7}}
\newlabel{tab::bootstrap_parameters}{{A2}{3}{Median (1.4826 $\times $ median absolute deviation) parameter estimates for the amyloidosis patients at baseline and after treatment. Median and MAD volume error and strain error are obtained from the bootstrap parameter estimates. \relax }{table.caption.7}{}}
\bibstyle{frontiersinSCNS_ENG_HUMS}
\@input{bu.aux}
\bibdata{MechanicsLVRef,StatsRef}
\@writefile{lof}{\contentsline {figure}{\numberline {A3}{\ignorespaces \it  Modes 1, 2 and 3 obtained using PCA are shown in (a) (b) and (c), respectively. For modes 1 and 3, the mean shape is black, green subtracts a shape along the principal component (PC) and red adds a shape along the PC. For mode 2, the mean shape is given by a solid grey shape for ease of representation. (d) and (e) show the projections onto the first three and the second PC where red numbers indicate an Amyloidosis patient before treatment and blue points are healthy volunteers. (c) gives the projection obtained using tSNE.\relax }}{4}{figure.caption.9}}
\newlabel{stats:pca_modes}{{A3}{4}{\it Modes 1, 2 and 3 obtained using PCA are shown in (a) (b) and (c), respectively. For modes 1 and 3, the mean shape is black, green subtracts a shape along the principal component (PC) and red adds a shape along the PC. For mode 2, the mean shape is given by a solid grey shape for ease of representation. (d) and (e) show the projections onto the first three and the second PC where red numbers indicate an Amyloidosis patient before treatment and blue points are healthy volunteers. (c) gives the projection obtained using tSNE.\relax }{figure.caption.9}{}}
\@writefile{lot}{\contentsline {table}{\numberline {A3}{\ignorespaces Median (1.4826 $\times $ median absolute deviation) biomarkers for the amyloidosis patients at baseline and after treatment. \relax }}{4}{table.caption.11}}
\newlabel{tab::bootstrap_bios}{{A3}{4}{Median (1.4826 $\times $ median absolute deviation) biomarkers for the amyloidosis patients at baseline and after treatment. \relax }{table.caption.11}{}}
\global\@namedef{@lastpage@}{5}
