# Supplementary material for: Analysis of Cardiac Amyloidosis Progression Using Model-Based Markers
Source: Front Physiol. 2020 Apr 30;11:324. doi: 10.3389/fphys.2020.00324 (PMC7203577; doi:10.3389/fphys.2020.00324)
Supplement: Supplementary file 2 [file Data_Sheet_2.zip › main-Appendix.blg]

This is BibTeX, Version 0.99d (TeX Live 2016)
Capacity: max_strings=35307, hash_size=35307, hash_prime=30011
The top-level auxiliary file: main-Appendix.aux
The style file: frontiersinSCNS_ENG_HUMS.bst
A level-1 auxiliary file: bu.aux
Database file #1: MechanicsLVRef.bib
Database file #2: StatsRef.bib
Reallocated wiz_functions (elt_size=4) to 6000 items from 3000.
You've used 2 entries,
            3029 wiz_defined-function locations,
            629 strings with 5442 characters,
and the built_in function-call counts, 1616 in all, are:
= -- 131
> -- 100
< -- 1
+ -- 50
- -- 28
* -- 118
:= -- 239
add.period$ -- 4
call.type$ -- 2
change.case$ -- 19
chr.to.int$ -- 3
cite$ -- 4
duplicate$ -- 92
empty$ -- 99
format.name$ -- 35
if$ -- 316
int.to.chr$ -- 1
int.to.str$ -- 1
missing$ -- 22
newline$ -- 26
num.names$ -- 8
pop$ -- 41
preamble$ -- 1
purify$ -- 17
quote$ -- 0
skip$ -- 71
stack$ -- 0
substring$ -- 72
swap$ -- 47
text.length$ -- 0
text.prefix$ -- 0
top$ -- 0
type$ -- 18
warning$ -- 0
while$ -- 10
width$ -- 0
write$ -- 40
