# Supplementary material for: Analysis of Cardiac Amyloidosis Progression Using Model-Based Markers
Source: Front Physiol. 2020 Apr 30;11:324. doi: 10.3389/fphys.2020.00324 (PMC7203577; doi:10.3389/fphys.2020.00324)
Supplement: Supplementary file 2 [file Data_Sheet_2.zip › main-Appendix.tex]

%%%%%%%%%%%%%%%%%%%%%%%%%%%%%%%%%%%%%%%%%%%%%%%%%%%%%%%%%%%%%%%%%%%%%%%%%%%%%%%%%%%%%%%%%%%%%%%%%%%%%%%%%%%%%%%%%%%%%%%%%%%%%%%%%%%%%%%%%%%%%%%%%%%%%%%%%%%
% This is just an example/guide for you to refer to when submitting manuscripts to Frontiers, it is not mandatory to use Frontiers .cls files nor frontiers.tex  %
% This will only generate the Manuscript, the final article will be typeset by Frontiers after acceptance.   
%                                              %
%                                                                                                                                                         %
% When submitting your files, remember to upload this *tex file, the pdf generated with it, the *bib file (if bibliography is not within the *tex) and all the figures.
%%%%%%%%%%%%%%%%%%%%%%%%%%%%%%%%%%%%%%%%%%%%%%%%%%%%%%%%%%%%%%%%%%%%%%%%%%%%%%%%%%%%%%%%%%%%%%%%%%%%%%%%%%%%%%%%%%%%%%%%%%%%%%%%%%%%%%%%%%%%%%%%%%%%%%%%%%%

%%% Version 3.4 Generated 2018/06/15 %%%
%%% You will need to have the following packages installed: datetime, fmtcount, etoolbox, fcprefix, which are normally inlcuded in WinEdt. %%%
%%% In http://www.ctan.org/ you can find the packages and how to install them, if necessary. %%%
%%%  NB logo1.jpg is required in the path in order to correctly compile front page header %%%

\documentclass[utf8]{frontiersSCNS} % for Science, Engineering and Humanities and Social Sciences articles
%\documentclass[utf8]{frontiersHLTH} % for Health articles
%\documentclass[utf8]{frontiersFPHY} % for Physics and Applied Mathematics and Statistics articles
%\graphicspath{{new_figs/}}
%\setcitestyle{square} % for Physics and Applied Mathematics and Statistics articles
%\usepackage{url,hyperref,lineno,microtype}
\usepackage{url,hyperref,microtype}
%,subcaption}
\usepackage[onehalfspacing]{setspace}

%%OUR PACKAGES

\usepackage{amsmath,amssymb,color,graphics,graphicx,psfrag,url,floatrow}
%\usepackage{hyperref}
%\usepackage[all]{hypcap}
\setlength{\intextsep}{0mm}
%\usepackage{bm}
%\usepackage{cite}
\usepackage{array}
\usepackage{lscape}
%\usepackage{refcheck}
\usepackage{tikz}
\usepackage{multirow}
\usepackage{arydshln}
\usepackage{longtable}
\usepackage{xfrac}
%\usepackage{subfig}
\usepackage{bibunits}

%%

%\linenumbers


% Leave a blank line between paragraphs instead of using \\


\def\keyFont{\fontsize{8}{11}\helveticabold }
\def\firstAuthorLast{Li {et~al.}} %use et al only if is more than 1 author
\def\Authors{Wenguang Li\,$^{1}$, Alan Lazarus\,$^{1}$, Hao Gao\,$^{1}$, Ana Martinez-Naharro\,$^{2}$, Marianna Fontana\,$^{2}$, Philip Hawkins\,$^{2}$, Swethajit Biswas\,$^{3}$, Robert Janiczek\,$^{3}$, Jennifer Cox\,$^{3}$, Colin Berry\,$^{4}$, Dirk Husmeier\,$^{1}$, Xiaoyu Luo\,$^{1,*}$}
% Affiliations should be keyed to the author's name with superscript numbers and be listed as follows: Laboratory, Institute, Department, Organization, City, State abbreviation (USA, Canada, Australia), and Country (without detailed address information such as city zip codes or street names).
% If one of the authors has a change of address, list the new address below the correspondence details using a superscript symbol and use the same symbol to indicate the author in the author list.
\def\Address{$^{1}$ School of Mathematics and Statistics, University of Glasgow, UK\\
$^{2}$ Centre for Amyloidosis and Acute Phase Proteins, University College London, UK\\
$^{3}$ GlaxoSmithKline plc, UK\\
$^{4}$ British Heart Foundation Glasgow Cardiovascular Research Centre, University of Glasgow, UK}
% The Corresponding Author should be marked with an asterisk
% Provide the exact contact address (this time including street name and city zip code) and email of the corresponding author
\def\corrAuthor{Xiaoyu Luo}

\def\corrEmail{Xiaoyu.luo@glasgow.ac.uk}

\newcommand   \D [2]{\frac{\partial   #1}{\partial #2}}
\newcommand   \DD[2]{\frac{\partial^2 #1}{\partial #2 ^2}}

\renewcommand{\vec}[1]{\bm{\mathrm{#1}}}

%alan table definitions
\newcolumntype{U}{>{\centering\arraybackslash}p{1.8cm}}
\newcolumntype{V}{>{\centering\arraybackslash}p{1.5cm}}
\def \xx{\mathbf{x}}
\def \yy{\mathbf{y}}

\def \BB{\mathbb{B}}
\def \CC{\mathbb{C}}
\def \EE{\mathbb{E}}
\def \FF{\mathbb{F}}
\def \II{\mathbb{I}}
\def \PPe{\mathbb{P}^{\text{s}}}
\def \PPs{\mathbb{P}^{\text{s}}}
\def \RR{\mathbb{R}}

\def \F{\vec{F}}
\def \G{\vec{G}}
\def \N{\vec{N}}
\def \T{\vec{T}}
\def \U{\vec{U}}
\def \V{\vec{V}}
\def \X{\vec{X}}
\def \f{\vec{f}}
\def \g{\vec{g}}
\def \n{\vec{n}}
\def \s{\vec{s}}
\def \t{\vec{t}}
\def \u{\vec{u}}
\def \v{\vec{v}}
\def \x{\vec{x}}
\def \grad{\nabla}
\def \half{\frac{1}{2}}
\def \p{\partial}
\def \vchi{\vec{\chi}}


\def \af{a_\text{f}}
\def \bf{b_\text{f}}
\def \as{a_\text{s}}
\def \bs{b_\text{s}}
\def \afs{a_\text{fs}}
\def \bfs{b_\text{fs}}

\def \Vwall{V_\text{wall}}
\def \Vlv{V_\text{LV}}
\def \Vratio{V_\text{wall}/V_\text{LV}}


\def \dx{\mbox{d} \x}
\def \dX{\mbox{d} \X}
\def \dA{\mbox{d} A}
\def \da{\mbox{d} a}

\def \cI{\mathcal I}
\def \cM{\mathcal M}
\def \cR{\mathcal R}
\def \cS{\mathcal S}
\def \cT{\mathcal T}

\def \sigmae{\vec{\sigma}^{\text{s}}}
\def \sigmas{\vec{\sigma}^{\text{s}}}
\def \sigmap{\vec{\sigma}^{\text{p}}}
\def \sigmaa{\vec{\sigma}^{\text{a}}}
\def \fe{\f^{\text{s}}}
\def \fs{\f^{\text{s}}}

\def \Ca{\text{Ca}}
\def \tr{\text{tr}}
\def \treq{T_\text{req}}
%\def \tareq{T_\text{a}^\text{req}}
\def \tareq{C^\text{s}}
\def \tanorm{T_\text{a}^\text{norm}}

\renewcommand{\vec}[1]{\bm{\mathrm{#1}}}
\newcommand{\HGadd}[1]{\textcolor{blue}{#1}}
\newcommand{\XYadd}[1]{\textcolor{red}{#1}}


\begin{document}
\onecolumn
\firstpage{1}
	\input{Appendix} 
  
\bibliographystyle{frontiersinSCNS_ENG_HUMS} % for Science, Engineering and Humanities and Social Sciences articles, for Humanities and Social Sciences articles please include page numbers in the in-text citations
%\bibliographystyle{frontiersinHLTH&FPHY} % for Health, Physics and Mathematics articles
%\bibliography{amyloidosis/MechanicsLVRef.bib,amyloidosis/StatsRef.bib}
%\textit{}\bibliography{amyloidosis/MechanicsLVRef}
\bibliography{MechanicsLVRef,StatsRef}
%%% Leave the Abstract empty if your article does not require one, please see the Summary Table for full details.

\end{document}
