# Supplementary material for: Analysis of Cardiac Amyloidosis Progression Using Model-Based Markers
Source: Front Physiol. 2020 Apr 30;11:324. doi: 10.3389/fphys.2020.00324 (PMC7203577; doi:10.3389/fphys.2020.00324)
Supplement: Supplementary file 2 [file Data_Sheet_2.zip › main-Appendix.bbl]

\begin{thebibliography}{2}
\providecommand{\natexlab}[1]{#1}
\expandafter\ifx\csname urlstyle\endcsname\relax
  \providecommand{\doi}[1]{doi:\discretionary{}{}{}#1}\else
  \providecommand{\doi}{doi:\discretionary{}{}{}\begingroup
  \urlstyle{rm}\Url}\fi
\providecommand{\selectlanguage}[1]{\relax}
\providecommand{\bibAnnoteFile}[1]{%
  \IfFileExists{#1}{\begin{quotation}\noindent\textsc{Key:} #1\\
  \textsc{Annotation:}\ \input{#1}\end{quotation}}{}}
\providecommand{\bibAnnote}[2]{%
  \begin{quotation}\noindent\textsc{Key:} #1\\
  \textsc{Annotation:}\ #2\end{quotation}}

\bibitem[{Efron and Tibshirani(1986)}]{efron1986bootstrap}
Efron, B. and Tibshirani, R. (1986).
\newblock Bootstrap methods for standard errors, confidence intervals, and
  other measures of statistical accuracy.
\newblock \emph{Statistical science} , 54--75
\bibAnnoteFile{efron1986bootstrap}

\bibitem[{Fontana et~al.(2015)Fontana, Pica, Reant, Abdel-Gadir, Treibel,
  Banypersad et~al.}]{fontana2015prognostic}
Fontana, M., Pica, S., Reant, P., Abdel-Gadir, A., Treibel, T.~A., Banypersad,
  S.~M., et~al. (2015).
\newblock Prognostic value of late gadolinium enhancement cardiovascular
  magnetic resonance in cardiac amyloidosis.
\newblock \emph{Circulation} 132, 1570--1579
\bibAnnoteFile{fontana2015prognostic}

\end{thebibliography}
