# Supplementary material for: Analysis of Cardiac Amyloidosis Progression Using Model-Based Markers
Source: Front Physiol. 2020 Apr 30;11:324. doi: 10.3389/fphys.2020.00324 (PMC7203577; doi:10.3389/fphys.2020.00324)
Supplement: Supplementary file 2 [file Data_Sheet_2.zip › MechanicsLVRef.bib]

@article{gao2014dynamic,
  title={Dynamic finite-strain modelling of the human left ventricle in health and disease using an immersed boundary-finite element method},
  author={Gao, Hao and Carrick, David and Berry, Colin and Griffith, Boyce E and Luo, Xiaoyu},
  journal={IMA journal of applied mathematics},
  volume={79},
  number={5},
  pages={978--1010},
  year={2014},
  publisher={OUP}
}

@article{mangion2019feature,
	title={Feature-tracking myocardial strain in healthy adults-a magnetic resonance study at 3.0 tesla},
	author={Mangion, Kenneth and Burke, Nicole MM and McComb, Christie and Carrick, David and Woodward, Rosemary and Berry, Colin},
	journal={Scientific reports},
	volume={9},
	number={1},
	pages={3239},
	year={2019},
	publisher={Nature Publishing Group}
}


@article{genet2014distribution,
  title={Distribution of normal human left ventricular myofiber stress at end diastole and end systole: a target for in silico design of heart failure treatments},
  author={Genet, Martin and Lee, Lik Chuan and Nguyen, Rebecca and Haraldsson, Henrik and Acevedo-Bolton, Gabriel and Zhang, Zhihong and Ge, Liang and Ordovas, Karen and Kozerke, Sebastian and Guccione, Julius M},
  journal={Journal of applied physiology},
  volume={117},
  number={2},
  pages={142--152},
  year={2014},
  publisher={American Physiological Society Bethesda, MD}
}


@article{efron1986bootstrap,
	title={Bootstrap methods for standard errors, confidence intervals, and other measures of statistical accuracy},
	author={Efron, Bradley and Tibshirani, Robert},
	journal={Statistical science},
	pages={54--75},
	year={1986},
	publisher={JSTOR}
}
@article{durrleman2014morphometry,
  title={Morphometry of anatomical shape complexes with dense deformations and sparse parameters},
  author={Durrleman, Stanley and Prastawa, Marcel and Charon, Nicolas and Korenberg, Julie R and Joshi, Sarang and Gerig, Guido and Trouv{\'e}, Alain},
  journal={NeuroImage},
  volume={101},
  pages={35--49},
  year={2014},
  publisher={Elsevier}
}

@article{rueckert1999nonrigid,
  title={Nonrigid registration using free-form deformations: application to breast MR images},
  author={Rueckert, Daniel and Sonoda, Luke I and Hayes, Carmel and Hill, Derek LG and Leach, Martin O and Hawkes, David J},
  journal={IEEE transactions on medical imaging},
  volume={18},
  number={8},
  pages={712--721},
  year={1999},
  publisher={IEEE}
}


@article{gao2017changes,
  title={Changes and classification in myocardial contractile function in the left ventricle following acute myocardial infarction},
  author={Gao, Hao and Aderhold, Andrej and Mangion, Kenneth and Luo, Xiaoyu and Husmeier, Dirk and Berry, Colin},
  journal={Journal of The Royal Society Interface},
  volume={14},
  number={132},
  pages={20170203},
  year={2017},
  publisher={The Royal Society}
}

@article{fontana2015prognostic,
	title={Prognostic value of late gadolinium enhancement cardiovascular magnetic resonance in cardiac amyloidosis},
	author={Fontana, Marianna and Pica, Silvia and Reant, Patricia and Abdel-Gadir, Amna and Treibel, Thomas A and Banypersad, Sanjay M and Maestrini, Viviana and Barcella, William and Rosmini, Stefania and Bulluck, Heerajnarain and others},
	journal={Circulation},
	volume={132},
	number={16},
	pages={1570--1579},
	year={2015},
	publisher={Am Heart Assoc}
}

@inproceedings{chapelle2015patient,
  title={Patient-specific biomechanical modeling of cardiac amyloidosis--a case study},
  author={Chapelle, Dominique and Felder, Alessandro and Chabiniok, Radomir and Guellich, Aziz and Deux, J-F and Damy, Thibaud},
  booktitle={International Conference on Functional Imaging and Modeling of the Heart},
  pages={295--303},
  year={2015},
  organization={Springer}
}


@article{Gertz2013Amyloidosis,
title = {Amyloidosis awareness},
author= {Gertz, M and Dispenzieri, A and Grogan, M and   Kumar, Shaji and  Leung,Nelson and  Maurer, Mathew and Picken, Maria and  Wiesman, Janice and  Sanchorawala, Vaishali},
journal = {Amyloidosis Support Groups, USA},
year = {2013}
} 

@article{Benson1956Amyloidosis,
	title = {Cardiac amyloidosis},
	author= {Benson, R and Smith, J F},
	journal = {British Heart Journal},
	year = {1956},
	volume = {18},
	issue = {4},
	pages = {529 -- 543}
} 

@article{pinney2013systemic,
	title={Systemic Amyloidosis in E ngland: an epidemiological study},
	author={Pinney, Jennifer H and Smith, Colette J and Taube, Jessi B and Lachmann, Helen J and Venner, Christopher P and Gibbs, Simon DJ and Dungu, Jason and Banypersad, Sanjay M and Wechalekar, Ashutosh D and Whelan, Carol J and others},
	journal={British journal of haematology},
	volume={161},
	number={4},
	pages={525--532},
	year={2013},
	publisher={Wiley Online Library}
}

@article{quock2018epidemiology,
	title={Epidemiology of AL amyloidosis: a real-world study using US claims data},
	author={Quock, Tiffany P and Yan, Tingjian and Chang, Eunice and Guthrie, Spencer and Broder, Michael S},
	journal={Blood advances},
	volume={2},
	number={10},
	pages={1046--1053},
	year={2018},
	publisher={American Society of Hematology}
}

@article{grogan2017light,
	title={Light-chain cardiac amyloidosis: strategies to promote early diagnosis and cardiac response},
	author={Grogan, Martha and Dispenzieri, Angela and Gertz, Morie A},
	journal={Heart},
	pages={heartjnl--2016},
	year={2017},
	publisher={BMJ Publishing Group Ltd and British Cardiovascular Society}
}

@article{mccarthy1998review,
	title={A review of the amyloidoses that infiltrate the heart},
	author={MCCARTHY, III III, ROBERT E and Kasper, EDWARD K},
	journal={Clinical cardiology},
	volume={21},
	number={8},
	pages={547--552},
	year={1998},
	publisher={Wiley Online Library}
}

@article{sanchorawala2006light,
	title={Light-chain (AL) amyloidosis: diagnosis and treatment},
	author={Sanchorawala, Vaishali},
	journal={Clinical Journal of the American Society of Nephrology},
	volume={1},
	number={6},
	pages={1331--1341},
	year={2006},
	publisher={Am Soc Nephrol}
}

@article{banypersad2012updates,
	title={Updates in cardiac amyloidosis: a review},
	author={Banypersad, Sanjay M and Moon, James C and Whelan, Carol and Hawkins, Philip N and Wechalekar, Ashutosh D},
	journal={Journal of the American Heart Association},
	volume={1},
	number={2},
	pages={e000364},
	year={2012},
	publisher={Am Heart Assoc}
}

@article{Pinney,
	title = {Amyloidosis},
	author= {Pinney, J H and Hawkins, P N},
	journal = {Annals of Clinical Biochemistry},
	year = {2012},
	volume = {49},
	issue = {},
	pages = {229 -- 241}
} 

@article{fikrle2013cardiac,
	title={Cardiac amyloidosis: A comprehensive review},
	author={Fikrle, Michal and Pale{\v{c}}ek, Tom{\'a}{\v{s}} and Kuchynka, Petr and N{\v{e}}me{\v{c}}ek, Eduard and Bauerov{\'a}, Lenka and Straub, Jan and Ry{\v{s}}av{\'a}, Romana},
	journal={cor et vasa},
	volume={55},
	number={1},
	pages={e60--e75},
	year={2013},
	publisher={Elsevier}
}

@article{nienhuis2016prevalence,
	title={The prevalence and management of systemic amyloidosis in western countries},
	author={Nienhuis, Hans LA and Bijzet, Johan and Hazenberg, Bouke PC},
	journal={Kidney Diseases},
	volume={2},
	number={1},
	pages={10--19},
	year={2016},
	publisher={Karger Publishers}
}

@article{MartinezAmyloidosis,
	title = {Cardiac amyloidosis},
	author= {Martinez-NaharrO,   A and Hawkins, P N and Fontana, M},
	journal = {Clinical Medicine},
	year = {2018},
	volume = {18},
	issue = {2},
	pages = {s30 -- s35}
} 

@article{kholova2005amyloid,
	title={Amyloid in the cardiovascular system: a review},
	author={Kholova, I and Niessen, HWM},
	journal={Journal of clinical pathology},
	volume={58},
	number={2},
	pages={125--133},
	year={2005},
	publisher={BMJ Publishing Group}
}

@article{carroll1982amyloid,
	title={Amyloid cardiomyopathy: characterization by a distinctive voltage/mass relation},
	author={Carroll, John D and Gaasch, William H and McAdam, Keith PWJ},
	journal={American Journal of Cardiology},
	volume={49},
	number={1},
	pages={9--13},
	year={1982},
	publisher={Elsevier}
}

@article{Quartaamyloidosis,
	title = {Cardiac amyloidosis},
	author= {Quarta, CC and Kruger, JL and Falk, RH},
	journal = {Clinical Medicine},
	year = {2012},
	volume = {126},
	issue = {},
	pages = {e178 -- e182}
} 

@article{frenzel1986cardiac,
	title={Cardiac amyloid deposits in endomyocardial biopsies: light microscopic, ultrastructural, and immunohistochemical studies},
	author={Frenzel, Hartmut and Schwartzkopff, Bodo and Kuhn, Horst and L{\"o}sse, Benno and Thormann, Jochen and Hort, Waldemar and Linke, Reinhold P},
	journal={American journal of clinical pathology},
	volume={85},
	number={6},
	pages={674--680},
	year={1986},
	publisher={Oxford University Press Oxford, UK}
}

@article{chew1975functional,
	title={The functional defect in amyloid heart disease: the “stiff heart” syndrome},
	author={Chew, Christopher and Ziady, Galal Mokhtar and Raphael, Maurice J and Oakley, Celia M},
	journal={American Journal of Cardiology},
	volume={36},
	number={4},
	pages={438--444},
	year={1975},
	publisher={Elsevier}
}

@article{swanton1977systolic,
	title={Systolic and diastolic ventricular function in cardiac amyloidosis: studies in six cases diagnosed with endomyocardial biopsy},
	author={Swanton, R Howard and Brooksby, AB Iain and Davies, Michael J and Coltart, D John and Jenkins, B Stephen and Webb-Peploe, Michael M},
	journal={American Journal of Cardiology},
	volume={39},
	number={5},
	pages={658--664},
	year={1977},
	publisher={Elsevier}
}

@article{petre2005regionally,
	title={Regionally heterogeneous tissue mechanics in cardiac amyloidosis},
	author={Petre, Rebecca E and Quaile, Michael P and Wendt, Karl and Houser, Steven R and Wald, Joyce and Goldman, Bruce I and Margulies, Kenneth B},
	journal={Amyloid},
	volume={12},
	number={4},
	pages={246--250},
	year={2005},
	publisher={Taylor \& Francis}
}

@article{arani2017cardiac,
	title={Cardiac MR elastography for quantitative assessment of elevated myocardial stiffness in cardiac amyloidosis},
	author={Arani, Arvin and Arunachalam, Shivaram P and Chang, Ian CY and Baffour, Francis and Rossman, Phillip J and Glaser, Kevin J and Trzasko, Joshua D and McGee, Kiaran P and Manduca, Armando and Grogan, Martha and others},
	journal={Journal of Magnetic Resonance Imaging},
	volume={46},
	number={5},
	pages={1361--1367},
	year={2017},
	publisher={Wiley Online Library}
}

@article{koyama2002usefulness,
	title={Usefulness of pulsed tissue Doppler imaging for evaluating systolic and diastolic left ventricular function in patients with AL (primary) amyloidosis},
	author={Koyama, Jun and Ray-Sequin, Patricia A and Davidoff, Ravin and Falk, Rodney H},
	journal={The American journal of cardiology},
	volume={89},
	number={9},
	pages={1067--1071},
	year={2002},
	publisher={Elsevier}
}

@article{koyama2003longitudinal,
	title={Longitudinal myocardial function assessed by tissue velocity, strain, and strain rate tissue Doppler echocardiography in patients with AL (primary) cardiac amyloidosis},
	author={Koyama, Jun and Ray-Sequin, Patricia A and Falk, Rodney H},
	journal={Circulation},
	volume={107},
	number={19},
	pages={2446--2452},
	year={2003},
	publisher={Am Heart Assoc}
}

@article{sun2009differentiation,
	title={Differentiation of hypertrophic cardiomyopathy and cardiac amyloidosis from other causes of ventricular wall thickening by two-dimensional strain imaging echocardiography},
	author={Sun, Jing Ping and Stewart, William J and Yang, Xing Sheng and Donnell, Robert O and Leon, Angel R and Felner, Joel M and Thomas, James D and Merlino, John D},
	journal={The American journal of cardiology},
	volume={103},
	number={3},
	pages={411--415},
	year={2009},
	publisher={Elsevier}
}

@article{2011echocardiographic,
	title={Echocardiographic evaluation of systolic and diastolic function in patients with cardiac amyloidosis},
	author={Liu, Dan and Niemann, Markus and Hu, Kai and Herrmann, Sebastian and St{\"o}rk, Stefan and Knop, Stefan and Ertl, Georg and Weidemann, Frank},
	journal={The American journal of cardiology},
	volume={108},
	number={4},
	pages={591--598},
	year={2011},
	publisher={Elsevier}
}

@article{buss2012longitudinal,
	title={Longitudinal left ventricular function for prediction of survival in systemic light-chain amyloidosis: incremental value compared with clinical and biochemical markers},
	author={Buss, Sebastian J and Emami, Mostafa and Mereles, Derliz and Korosoglou, Grigorios and Kristen, Arnt V and Voss, Andreas and Schellberg, Dieter and Zugck, Christian and Galuschky, Christian and Giannitsis, Evangelos and others},
	journal={Journal of the American College of Cardiology},
	volume={60},
	number={12},
	pages={1067--1076},
	year={2012},
	publisher={Journal of the American College of Cardiology}
}

@article{liu2013impact,
	title={Impact of regional left ventricular function on outcome for patients with AL amyloidosis},
	author={Liu, Dan and Hu, Kai and Niemann, Markus and Herrmann, Sebastian and Cikes, Maja and St{\"o}rk, Stefan and Beer, Meinrad and Gaudron, Philipp Daniel and Morbach, Caroline and Knop, Stefan and others},
	journal={PLoS One},
	volume={8},
	number={3},
	pages={e56923},
	year={2013},
	publisher={Public Library of Science}
}


@article{vogelsberg2008cardiovascular,
	title={Cardiovascular magnetic resonance in clinically suspected cardiac amyloidosis: noninvasive imaging compared to endomyocardial biopsy},
	author={Vogelsberg, Holger and Mahrholdt, Heiko and Deluigi, Claudia C and Yilmaz, Ali and Kispert, Eva M and Greulich, Simon and Klingel, Karin and Kandolf, Reinhard and Sechtem, Udo},
	journal={Journal of the American College of Cardiology},
	volume={51},
	number={10},
	pages={1022--1030},
	year={2008},
	publisher={Journal of the American College of Cardiology}
}

@article{dungu2014cmr,
	title={CMR-based differentiation of AL and ATTR cardiac amyloidosis},
	author={Dungu, Jason N and Valencia, Oswaldo and Pinney, Jennifer H and Gibbs, Simon DJ and Rowczenio, Dorota and Gilbertson, Janet A and Lachmann, Helen J and Wechalekar, Ashutosh and Gillmore, Julian D and Whelan, Carol J and others},
	journal={JACC: Cardiovascular Imaging},
	volume={7},
	number={2},
	pages={133--142},
	year={2014},
	publisher={JACC: Cardiovascular Imaging}
}

@article{white2014cmr,
	title={CMR imaging with rapid visual T1 assessment predicts mortality in patients suspected of cardiac amyloidosis},
	author={White, James A and Kim, Han W and Shah, Dipan and Fine, Nowell and Kim, Ki-Young and Wendell, David C and Al-Jaroudi, Wael and Parker, Michele and Patel, Manesh and Gwadry-Sridhar, Femida and others},
	journal={JACC: Cardiovascular Imaging},
	volume={7},
	number={2},
	pages={143--156},
	year={2014},
	publisher={JACC: Cardiovascular Imaging}
}

@article{nucifora2014disease,
	title={Disease-specific differences of left ventricular rotational mechanics between cardiac amyloidosis and hypertrophic cardiomyopathy},
	author={Nucifora, Gaetano and Muser, Daniele and Morocutti, Giorgio and Piccoli, Gianluca and Zanuttini, Davide and Gianfagna, Pasquale and Proclemer, Alessandro},
	journal={American Journal of Physiology-Heart and Circulatory Physiology},
	volume={307},
	number={5},
	pages={H680--H688},
	year={2014},
	publisher={American Physiological Society Bethesda, MD}
}


@article{oda2017identification,
	title={Identification and assessment of cardiac amyloidosis by myocardial strain analysis of cardiac magnetic resonance imaging},
	author={Oda, Seitaro and Utsunomiya, Daisuke and Nakaura, Takeshi and Yuki, Hideaki and Kidoh, Masafumi and Morita, Kosuke and Takashio, Seiji and Yamamuro, Megumi and Izumiya, Yasuhiro and Hirakawa, Kyoko and others},
	journal={Circulation Journal},
	volume={81},
	number={7},
	pages={1014--1021},
	year={2017},
	publisher={The Japanese Circulation Society}
}

@article{Tuzovic2017,
title = {Functional Cardiac Recovery and Hematologic Response to Chemotherapy in Patients With Light-Chain Amyloidosis (from the Stanford University Amyloidosis Registry)},
author = {Tuzovic, M and Kobayashi, Y and Wheeler, M and Barrett, C and  Liedtke, M and Lafayette, R and Schrier, S and Haddad, F and Witteles R},
journal = {The American journal of cardiology},
volume = {120},
issue = {8},
pages = {1381 -- 1386},
year = {2017}
}


@article{li2006left,
	title={Left ventricular motion reconstruction with a prolate spheroidal B-spline model},
	author={Li, Jin and Denney Jr, Thomas S},
	journal={Physics in Medicine \& Biology},
	volume={51},
	number={3},
	pages={517},
	year={2006},
	publisher={IOP Publishing}
}


@article{liu2009reconstruction,
	title={Reconstruction of myocardial tissue motion and strain fields from displacement-encoded MR imaging},
	author={Liu, Yi and Wen, Han and Gorman, Robert C and Pilla, James J and Gorman III, Joseph H and Buckberg, Gerald and Teague, Shawn D and Kassab, Ghassan S},
	journal={American Journal of Physiology-Heart and Circulatory Physiology},
	volume={297},
	number={3},
	pages={H1151--H1162},
	year={2009},
	publisher={American Physiological Society}
}

@article{potse2006comparison,
	title={A comparison of monodomain and bidomain reaction-diffusion models for action potential propagation in the human heart},
	author={Potse, Mark and Dub{\'e}, Bruno and Richer, Jacques and Vinet, Alain and Gulrajani, Ramesh M},
	journal={IEEE Transactions on Biomedical Engineering},
	volume={53},
	number={12},
	pages={2425--2435},
	year={2006},
	publisher={IEEE}
}

@article{holzapfel2009constitutive,
	title={Constitutive modelling of passive myocardium: a structurally based framework for material characterization},
	author={Holzapfel, Gerhard A and Ogden, Ray W},
	journal={Philosophical Transactions of the Royal Society of London A: Mathematical, Physical and Engineering Sciences},
	volume={367},
	number={1902},
	pages={3445--3475},
	year={2009},
	publisher={The Royal Society}
}


@article{legrice1995laminar,
	title={Laminar structure of the heart: ventricular myocyte arrangement and connective tissue architecture in the dog},
	author={LeGrice, Ian J and Smaill, BH and Chai, LZ and Edgar, SG and Gavin, JB and Hunter, Peter J},
	journal={American Journal of Physiology-Heart and Circulatory Physiology},
	volume={269},
	number={2},
	pages={H571--H582},
	year={1995},
	publisher={American Physiological Society Bethesda, MD}
}

@article{goktepe2011computational,
	title={Computational modeling of passive myocardium},
	author={G{\"o}ktepe, S and Acharya, SNS and Wong, J and Kuhl, E},
	journal={International Journal for Numerical Methods in Biomedical Engineering},
	volume={27},
	number={1},
	pages={1--12},
	year={2011},
	publisher={Wiley Online Library}
}


@article{wang2013structure,
	title={Structure-based finite strain modelling of the human left ventricle in diastole},
	author={Wang, HM and Gao, H and Luo, XY and Berry, C and Griffith, BE and Ogden, RW and Wang, TJ},
	journal={International journal for numerical methods in biomedical engineering},
	volume={29},
	number={1},
	pages={83--103},
	year={2013},
	publisher={Wiley Online Library}
}

@article{gao2014quasi,
	title={Quasi-static image-based immersed boundary-finite element model of left ventricle under diastolic loading},
	author={Gao, Hao and Wang, Huiming and Berry, Colin and Luo, Xiaoyu and Griffith, Boyce E},
	journal={International journal for numerical methods in biomedical engineering},
	volume={30},
	number={11},
	pages={1199--1222},
	year={2014},
	publisher={Wiley Online Library}
}

@article{wang2014modified,
	title={A modified Holzapfel-Ogden law for a residually stressed finite strain model of the human left ventricle in diastole},
	author={Wang, HM and Luo, XY and Gao, H and Ogden, RW and Griffith, BE and Berry, C and Wang, TJ},
	journal={Biomechanics and modeling in mechanobiology},
	volume={13},
	number={1},
	pages={99--113},
	year={2014},
	publisher={Springer}
}
@article{nikou2016computational,
  title={Computational modeling of healthy myocardium in diastole},
  author={Nikou, Amir and Dorsey, Shauna M and McGarvey, Jeremy R and Gorman, Joseph H and Burdick, Jason A and Pilla, James J and Gorman, Robert C and Wenk, Jonathan F},
  journal={Annals of biomedical engineering},
  volume={44},
  number={4},
  pages={980--992},
  year={2016},
  publisher={Springer}
}
@article{asner2016estimation,
  title={Estimation of passive and active properties in the human heart using 3D tagged MRI},
  author={Asner, Liya and Hadjicharalambous, Myrianthi and Chabiniok, Radomir and Peresutti, Devis and Sammut, Eva and Wong, James and Carr-White, Gerald and Chowienczyk, Philip and Lee, Jack and King, Andrew and others},
  journal={Biomechanics and modeling in mechanobiology},
  volume={15},
  number={5},
  pages={1121--1139},
  year={2016},
  publisher={Springer}
}
@article{nikou2016sensitivity,
	title={Sensitivity of left ventricular mechanics to myofiber architecture: A finite element study},
	author={Nikou, Amir and Gorman, Robert C and Wenk, Jonathan F},
	journal={Proceedings of the Institution of Mechanical Engineers, Part H: Journal of Engineering in Medicine},
	volume={230},
	number={6},
	pages={594--598},
	year={2016},
	publisher={SAGE Publications Sage UK: London, England}
}

@article{steendijk2004pressure,
	title={Pressure--volume measurements by conductance catheter during cardiac resynchronization therapy},
	author={Steendijk, Paul and Tulner, Sven AF and Wiemer, Marcus and Bleasdale, Rob A and Bax, Jeroen J and van der Wall, Ernst E and Vogt, J{\"u}rgen and Schalij, Martin J},
	journal={European Heart Journal Supplements},
	volume={6},
	number={suppl\_D},
	pages={D35--D42},
	year={2004},
	publisher={Oxford University Press}
}

@article{stamato1989cardiac,
	title={Cardiac amyloidosis causing ventricular tachycardia: diagnosis made by endomyocardial biopsy},
	author={Stamato, Nicholas and Cahill, John and Goodwin, Mark and Winters, Gayle},
	journal={Chest},
	volume={96},
	number={6},
	pages={1431--1433},
	year={1989},
	publisher={Elsevier}
}

@article{plehn1992atrial,
	title={Atrial systolic failure in primary amyloidosis},
	author={Plehn, Jonathan F and Southworth, Jean and Cornwell III, Gibbons G},
	journal={New England Journal of Medicine},
	volume={327},
	number={22},
	pages={1570--1573},
	year={1992},
	publisher={Mass Medical Soc}
}

@article{boufidou2010interesting,
	title={An interesting case of cardiac amyloidosis initially diagnosed as hypertrophic cardiomyopathy},
	author={Boufidou, AMALIA and Mantziari, LILIAN and Paraskevaidis, Stelios and Karvounis, HARALAMBOS and Nenopoulou, ELENI and Manthou, Maria-Eleni and Styliadis, IOANNIS H and Parcharidis, GEORGIOS},
	journal={Hellenic J Cardiol},
	volume={51},
	pages={552--557},
	year={2010}
}

@article{bhuiyan2011pressure,
	title={Pressure-volume relationships in patients with transthyretin (ATTR) cardiac amyloidosis secondary to V122I mutations and wild-type transthyretin: Transthyretin Cardiac Amyloid Study (TRACS)},
	author={Bhuiyan, Taslima and Helmke, Stephen and Patel, Ayan R and Ruberg, Frederick L and Packman, Jeff and Cheung, Kin and Grogan, Donna and Maurer, Mathew S},
	journal={Circulation: Heart Failure},
	volume={4},
	number={2},
	pages={121--128},
	year={2011},
	publisher={Am Heart Assoc}
}

@article{gao2015parameter,
	title={Parameter estimation in a Holzapfel--Ogden law for healthy myocardium},
	author={Gao, H and Li, WG and Cai, L and Berry, C and Luo, XY},
	journal={Journal of engineering mathematics},
	volume={95},
	number={1},
	pages={231--248},
	year={2015},
	publisher={Springer}
}

@article{palit2018vivo,
	title={In vivo estimation of passive biomechanical properties of human myocardium},
	author={Palit, Arnab and Bhudia, Sunil K and Arvanitis, Theodoros N and Turley, Glen A and Williams, Mark A},
	journal={Medical \& biological engineering \& computing},
	pages={1--17},
	year={2018},
	publisher={Springer}
}


@article{gaasch1975dynamic,
	title={Dynamic determinants of letf ventricular diastolic pressure-volume relations in man.},
	author={Gaasch, WILLIAXi H and Cole, James S and Quinones, Miguel A and Alexander, James K},
	journal={Circulation},
	volume={51},
	number={2},
	pages={317--323},
	year={1975},
	publisher={Am Heart Assoc}
}


@article{wenk2011regional,
	title={Regional left ventricular myocardial contractility and stress in a finite element model of posterobasal myocardial infarction},
	author={Wenk, Jonathan F and Sun, Kay and Zhang, Zhihong and Soleimani, Mehrdad and Ge, Liang and Saloner, David and Wallace, Arthur W and Ratcliffe, Mark B and Guccione, Julius M},
	journal={Journal of biomechanical engineering},
	volume={133},
	number={4},
	pages={044501},
	year={2011},
	publisher={American Society of Mechanical Engineers}
}

@article{nikou2016effects,
	title={Effects of using the unloaded configuration in predicting the in vivo diastolic properties of the heart},
	author={Nikou, Amir and Dorsey, Shauna M and McGarvey, Jeremy R and Gorman III, Joseph H and Burdick, Jason A and Pilla, James J and Gorman, Robert C and Wenk, Jonathan F},
	journal={Computer methods in biomechanics and biomedical engineering},
	volume={19},
	number={16},
	pages={1714--1720},
	year={2016},
	publisher={Taylor \& Francis}
}

@article{lee2012mapping,
	title={Mapping myocardial fiber orientation using echocardiography-based shear wave imaging},
	author={Lee, Wei-Ning and Pernot, Mathieu and Couade, Mathieu and Messas, Emmanuel and Bruneval, Patrick and Bel, Alain and Hagege, Albert A and Fink, Mathias and Tanter, Micka{\"e}l},
	journal={IEEE transactions on medical imaging},
	volume={31},
	number={3},
	pages={554--562},
	year={2012},
	publisher={Institute of Electrical and Electronics Engineers, Inc., 345 E. 47 th St. NY NY 10017-2394 United States}
}
