# Supplementary material for: Analysis of Cardiac Amyloidosis Progression Using Model-Based Markers
Source: Front Physiol. 2020 Apr 30;11:324. doi: 10.3389/fphys.2020.00324 (PMC7203577; doi:10.3389/fphys.2020.00324)
Supplement: Supplementary file 2 [file Data_Sheet_2.zip › StatsDiscussion.tex]

%\subsection{Statistical Classification}

Using a modelling approach, we have studied the predictive power of the mechanical and geometric markers with respect to amyloidosis classification. Of great interest is the relation of amyloidosis progression with these markers, and which ones have greater predictive power.  We find that,  due to the complexity of the LV disease,  no single marker can provide the whole picture of the disease progression.  Indeed, as shown in Table 4, some markers give opposite predictions for the same case.  To overcome this issue, we made use of the recovery score for each patient based on the predictions of all the markers studied.  

%In Figure~\ref{stats:gp_pred}, we plot the posterior predictive distribution obtained using a Gaussian process with the two most relevant features from the parameter feature space (parameters $a_f$ and $b$). The decision boundary plotted at $p(\yy=1|\xx)$ shows the necessity for a nonlinear classifier in this space. Sensitivity and specificity scores for this classifier are not considered since to recover the material properties, we require the health status of the patient. 
~\\
\begin{table*}[!ht]
	\caption{Model predication  vs clinical assessment.
		 The higher the score, the more likely is the recovery, and vice versa}\label{stats:outcomes}.   
	\resizebox{\columnwidth}{!}{%
	\begin{tabular}{ c | c c c c c c c} 
		\hline
		Patient & 1 & 2 & 3 & 4 & 5 & 6 & 7\\
		\hline
 
		 Recovery Score  & 0.71 & 0.57 & 0.14 & 0.57 & 0.71 & 0.71 & 0.43\\
%		 Model prediction (slope) & Regression & Progression & Progression & Progression & Progression & Regression & Progression\\
		Clinical assessment & Recovery & Worsening & Worsening & Stable & Stable & Recovery & Worsening\\
		\hline
	\end{tabular}%
	}
\label{final_score}
\end{table*}
~\\

Table \ref{stats:outcomes} summarizes the results of predicting recovery of amyloidosis patients. The recovery score refers to a classification done based in Table~\ref{tab::patient_classification} which was found before the patient labels were made available. 
{\color{black}The recovery score is obtained as the proportion of ``better" predictions in Table~\ref{tab::patient_classification}. In other words, we take the number of recovery scores and divide by the total so if a patient is said to recover by 3 out of 7 markers, 	then the recovery score is 3/7.}
The small sample size here severely limits significance of these results, but by consulting a committee of weak classifiers we seek to obtain more conclusive results.   {\color{black}{All patients were diagnosed with heart failure and all of them had NYHA class 2 at presentation.  However, some cases (e.g. Case 1) became class 1 after treatment,  and others (e.g. case number 7) became class 3 on the second follow up. Hence, the clinical assessments can be made.  This is used to compare to our recovery score in Table~\ref{tab::patient_classification}, with a good overall agreement, particularly in cases (1, 3, 4, 6, 7).    Notice that although we have computed the recovery scores, we do not know the corresponding range of recovery scores to the clinical statuses (of recovery, stable or worsening).  If we declare all scores above 0.5 correspond to stable or recovery, then 6 out of 7 predictions are accurate.  Case 2 is predicted wrong, but the score is almost at the boundary.  } 
%In case 2 the recovering score suggests stable, but it is the worsening case, and in case 5 the score is recovery, while the clinical assessment is stable. 
% For case 5, we predict recovery, and the patient is stable,  and for case 2,  {\color{black} our recovery score is about 57\%, but the patient is worsening. 

 
 
%\begin{figure}
%	\centering
%	\includegraphics[scale=0.7]{hvamy_contours.png}
%	\caption{Gaussian process classification posterior predictive contour plot. Contours are constructed using the projected points meaning these are subject to overfitting when viewed in this plot. The red points are the amyloidosis patients and the blue healthy volunteers. The thick black line represents a probability of disease equal to 0.5.}\label{stats:gp_pred}
%\end{figure}

\par
 Despite the encouraging results from the double blind test shown in Table \ref{final_score}, limitations of our work must be discussed.  This is a proof of concept study in the goal of classifying disease progression after treatment in amyloidosis patients. Thus,  although the concept of the approach is deemed to be rather promising,  it is important to exercise caution when interpreting the statistical results presented in this paper, as the lack of data reduces significance of the statistical analysis, as well as the dimensionality reduction results. \par
 
{\color{black} There are two issues that can impact the stress values we estimate.   The first is that it is known that the 8 parameters in the HO model are coupled and not independent.  Therefore, each parameter may not be uniquely determined.  However, it is not the individual change of the parameter that we are looking for, but the collective effects of all the parameters.  For example, it has been shown that the stress-strain curves can be more robustly estimated despite the inter-correlations of the parameters, as shown in our previous study~\citep{gao2015parameter},  for different measurement noise levels or initial values.  

In addition, to quantify the parameter estimation uncertainty in our paper, we have carried out a residual bootstrap analysis \citep{efron1986bootstrap}. Our uncertainty quantification follows a three-tier approach. At the bottom tier, we apply the residual bootstrap analysis to estimate the estimation uncertainty of the biomechanical parameters, which are defined below equation~(1). The methodological details are described in Appendix~A2. Note that the bootstrap analysis takes two effects into consideration: intrinsic uncertainty as a consequence of measurement noise, and  algorithmic uncertainty as a consequence of potential convergence of the optimization algorithm to local optima of the objective function.
    At the middle tier, we use the bootstrap distributions of the biomechanical parameter estimates from the bottom tier to obtain the corresponding distributions of the biomechanical markers, which were introduced in Section~3.3.1. The results can be found in Appendix~A4.
    At the highest tier, we use the uncertainty of the biomechanical markers to determine the uncertainty of the recovery scores. The methodological details can be found in Appendix~A4, and the results are in Table~4.   

The second issue is the significant assumption we made on the end-of-diastole pressure for the group of patients since invasive pressure measurements are not available.  We assumed that there is a proportional relationship between the pressure and wall volume, inspired by data from the literature.  This assumption increased the uncertainty of the final stress values we computed. However, we would like to state that it is not the absolute stress values, but the relative change (follow up vs acute),  that matters in our evaluations.  Clearly, Table 4 shows that the recovery scores are not affected by the uncertainty intervals since, within the interval provided by the uncertainty propagation outlined in Appendix-A4, the recovery indicator does not change.  We also estimated the recovery scores based on markers from the image-based strain and shape analysis alone, and found that the prediction is not as good, in that two cases (1 and 7) are predicted wrong if we exclude the stresses related markers. } %We believe that different mechanisms may be in play during patients' recovery, and hence multiple markers are required to provide the overall picture.   
\textcolor{black}{However, we noted that some of the individual scores give nearly opposite results.  For example,  in Table 4, two strain and shape indicators show that case 7 is getting better, but the three stress and wall thickness indicators show it is getting worse.  Hence, not all indicators give a positive contribution to the overall score.  This highlights the complexity of the pathological system, and indicates that no single biomarker studied is able to predict the amyloidosis progression. We tentatively suggest that competing mechanisms may be in play during patients' recovery. For instance,  the reduced strains  (showing recovering) in case 7 are accompanied by the increased stresses (showing worsening). This may imply that the more stiffened myocardium over-weights the benefits of the smaller strains.   Therefore, it seems that multiple markers are required to give a balanced view for the overall picture.  We remark again that  our observations need to be supported by a larger sample size, as  
with a small sample size it is difficult to distinguish systematic effects from random fluctuations.  } %although this needs to be supported by a larger sample size.  This is because our sample size is small, and therefore it is difficult to distinguish systematic effects from random fluctuations. }


% With such a small sample size, it is difficult to conclude if using image-based strain and shape estimates will be sufficient.   However,   information about material property change will be absent based on images alone. }
