# Supplementary material for: Analysis of Cardiac Amyloidosis Progression Using Model-Based Markers
Source: Front Physiol. 2020 Apr 30;11:324. doi: 10.3389/fphys.2020.00324 (PMC7203577; doi:10.3389/fphys.2020.00324)
Supplement: Supplementary file 2 [file Data_Sheet_2.zip › MechanicsResults.tex]

%%some basic information from reconstructed LV models 
\subsection{Analysis of mechanical features }
\subsubsection{Material parameters}
{\color{black}The optimization procedure, is given in Appendix A.2, followed by uncertainty quantification using the bootstrap method.   The inferred material parameters for the seven  patients and the corresponding errors  are listed in Tables \ref{tab::optimal_parameters}, A2 and A3.} %The error $\epsilon_V$ varies in (1.39--5.76)\%, and the error $\epsilon_{E\text{cc}}$ ranges from 3.23\% to 7.85\%.   
{\color{black} {%The results  show that %$a$ and $\afs$ have less variation across the patients or with time, and 
%changes in $b$, $\af$  and  $\bf$ are more substantial than  $a$ and $\afs$ from baseline to follow-up.  On the other hand, $\as$, $\bs$, $\bfs$ show little changes during the optimization process???, suggesting that these parameters are less sensitive to individual or disease conditions.   
%the material parameters have dramatic changes between the baseline and follow-up. 
However, it is not easy to see the pattern of parameter changes  directly given the potential correlations between these parameters, and the lack of uniqueness. }} To assess the mechanical features, below we analyze the  mechanical response of the cardiac amyloidosis patients during the disease progression using the inferred parameters.  
%The slightly higher errors appear in Case 6,  presumably because it has a very sharp apex as shown in Fig.\,\ref{fig::fig2_LVGeometries}, so it is difficult to construct a high quality FE mesh.
%The exceptional case is Case 6 in baseline where the errors in both LV chamber and wall strains are more dominant than the rest. The reason for this phenomenon is there is some difficulty in meshing in the very sharp apex zone. 
 
 
\subsubsection{p-V curve}
Based on the wall-thickness scaled $P_\text{ED}$, the p-V curves estimated from the FE models are shown in Fig.\,\ref{fig::fig11_pvloop}, which are compared with the corresponding results when the volume is estimated directly from CMR images.  
%Since no pressure measurements are available, we assume that patient-specific end-diastolic pressure is proportional to normalized LV wall thickness $\Vwall/\Vlv$. 
%The p-V curves from the LV images were generated by the LV chamber volumes and pressures at the same time instants and are one input condition for determining eight LV passive biomechanical property constants. The p-V curves are the p-V curves after eight constants have been decided. 
%The ejection fraction (EF) shown in the figure is just an estimated with the LV volumes at early diastole and end of diastole, thus it may not the same as the EF calculated by the discharged net blood volume in the systole and end-diastolic volume. 
%Obviously, the p--V curves are patient-specific. Additionally,
Figure \,\ref{fig::fig11_pvloop} shows that there are little changes in the p-V curves of Cases 1, 4, 5, 7 from baseline to follow-up, but dramatic changes for Cases 2, 3, 6.  The end-diastolic volumes of Case 3, 5 and 7 increased compared to the baseline values, suggesting a ventricular dilation, while the end-diastolic volumes of Case 1, 2, 4 and 6 decreased, especially for Case 2.  %\textcolor{red}{HG: some results on W of p-v curve}
\vspace{0.3cm}
\begin{figure}[ht]
	%\captionsetup[subfigure]{labelformat=empty}
	\centering
	\includegraphics[width=\linewidth]{fig11_pvloop}
	\caption{\it p-V curves of the seven cases in baseline (red) and follow-up (blue),  from CMR images (symbols) and FE models (lines).}
	\label{fig::fig11_pvloop}
\end{figure}
 \subsubsection{Stress-stretch response}
 
 The myocardium stress-stretch response along the myofibre direction for each patient can now be obtained from a pseudo uni-axial test of the myocardium using the material parameters estimated  with perfectly aligned myofibres in one direction.    %are calculated from the constitutive law (\,\ref{eq::HO}) with parameters from Table 3,  and
 The results are plotted in Fig.\,\ref{fig::fig13_myofibre}. 
 %to identify the influences of six constants $a$ , $b$ , $\af$ , $\bf$  and on the curves. Since no shear is applied in fibre-sheet plane, the curves are uniaxial essentially. 
 The stress-stretch curves of Cases 1, 2, 4, 5 and 6 in the follow-up are less stiff than in the baseline,  in contrast to Cases 3 and 7.  % their stress-stretch-curves in baseline are softer than in follow-up.
 Note that in Case 6, the difference in the baseline and follow-up is very small.
 \vspace{0.3cm} 
 \begin{figure}[ht]
 	%\captionsetup[subfigure]{labelformat=empty}
 	\centering
 	\includegraphics[width=\linewidth]{fig13_myofibre}
 	\caption{\it The stress-stretch responses of the patients at the baseline (red) and follow-up (blue).  }
 	\label{fig::fig13_myofibre}
 \end{figure}
 
\subsubsection{3D Strain and stress distribution}
%\textcolor{red}{HG: since mean circumferential strain is used for further classification, it can be included in this place}\\
%\textcolor{red}{HG: similar as above for maximum stress}\\
Fig.\,\ref{fig::fig_stress_strain_baseline_followup} shows the first principal strain and stress of two different patients (Case 1 and Case 7) at baseline and follow-up.  Clearly, the progression is very different in these two subjects.   In Case 1, the first principal strain is slightly lower in the follow-up (Fig.\,\ref{fig::fig_stress_strain_baseline_followup}(b)) compared to the baseline (Fig.\,\ref{fig::fig_stress_strain_baseline_followup}(a)),  particularly in the apical region.  The strain patterns are somewhat different, but the maximum strain does not increase in the follow-up (Fig.\,\ref{fig::fig_stress_strain_baseline_followup}(c)) vs Fig.\,\ref{fig::fig_stress_strain_baseline_followup}(d)  ).   However, for Case 7,  there is a dramatic increase in the first principal stress level in the follow-up (Fig.\,\ref{fig::fig_stress_strain_baseline_followup}(e) from the baseline Fig.\,\ref{fig::fig_stress_strain_baseline_followup}(f).   The strain patterns are also very different.  In terms of the LV shape,  not much change is seen in Case 1, but significant  axial elongation is observed in  Case 7.   
%{\color{black}Note the absolute value of the strains can reach up to 0.61.  This is corresponding to  -0.61/(1+0.61) $\approx$ -0.38 if we follow the clinical invention and use end-diastole as the reference configuration.  This is within the range reported by Mangion et. al \citep{mangion2019feature}, where they found the global circumferential strain is -0.25 $\pm$ 0.045 for male volunteers and -0.28 $\pm$ 0.035 for female volunteers.}
%-25.41 $\pm$ 4.50\% for male volunteers and  $-27.94 \pm 3.48$\% for female volunteers.  }
%In %general, the strain distribution in the baseline differs from that in the follow-up. Similarly, the highest stress locations are also different in the baseline (apical region) compared to the follow-up (mid-ventricle), but the maximum value is close.  
\vspace{0.3cm}
\begin{figure}[ht]
	\centering
	\includegraphics[width=\linewidth]{fig_stress_strain_baseline_followup}
	\caption{\it The first principal stress contours at baseline (a, e) and follow-up (b, f).  The corresponding (logarithmic) strain contours are shown in (c, g) and (d, h).  (a-d) are for Case 1, (e-h) are for Case 7.  The unit of the stresses is kPa.  }
	\label{fig::fig_stress_strain_baseline_followup}
\end{figure}


%The highgst level in the stress is found in endocardium and the lowest one is identified in epicardium, suggeting a stress gradient across the LV wall. Even though the highest stress spots are in the endocardium, their locations vary from baseline to follow-up. Nevertheless, the countour pattern of the stress is different in follow-up from baseline.

%The maximum strain is located in the edge of between base and epicardium, near the apex as well as in endocardium, while the mimimum strain occurs in epicardium, suggesting a strain gradient across the LV wall. Simillarly, the contour pattern of the strain in baseline differes form that in follow-up. The highest strain spots in the edge imply that the boundary condition on the base imposed may not perfect, i.e. the base may not keep to be a plane during diastole. The highest strain spots near the apex are due to mesh distortion. These strain spots are basically due to drawbacks in FEA computational models and are excluded in the following sections.  
 
%Note that the strain in Fig. ??? is lograithmic strain LE in ABAQUS becasue the nonlinearly geometrical model has been activated rather than the Green-Lagrange strain $E_1$, which will be used in the following sections, the relationship between them is $E_1=0.5*(\exp(LE)^2-1)$.     
   

%\subsubsection{The volume ratio $\Vwall/\Vlv$}
%Let $\Vratio$  be the ratio of the LV wall volume  $\Vwall$ to the chamber volume $\Vlv$,  we plot it against  $\Vlv$  
%%for a CA patient at the same time instant in both baseline and follow-up periods. $\Vwall$  and $\Vlv$  were obtained directly from LV image processing and 
%%the $\Vratio$ -- $\Vlv$ curves of seven CA patients are shown 
%in Fig.\,\ref{fig::fig9_wall_ratio} for the seven amyloidosis patients.  For a same value of $\Vlv$,  a smaller  $\Vratio$ occurring in the follow-up suggests  that the LV wall becomes thinner compared to the baseline.  We can see that in Cases 1, 4, 6,  $\Vratio$   becomes smaller in the follow-up, especially for Cases 1 and 6, whereas in Cases 2, 3, 5, 7,   $\Vratio$ becomes larger in the follow-up, in particular for Cases 3 and 7. 
%
%\hspace{-1cm}
%\begin{figure}[ht]
%	\centering
%	%\captionsetup[subfigure]{labelformat=empty}
%%\hspace{-0.5cm}
%%	\hspace*{\fill}%
%  	\includegraphics[width=\linewidth]{fig9_wall_ratio}
%	\caption{\it The volume ratio $\Vratio$ of the seven Cases plotted against the corresponding chamber volume $V_{LV}$}
%	\label{fig::fig9_wall_ratio}
%\end{figure}
 
 

%\subsubsection{Peak first principal stress-strain curves}
 
%The peak first principal stress - strain curves on the endocardial surface are shown in Fig.\,\ref{fig::fig12_firtPrinciple}. %Similar to the p-V curves in Fig.\,\ref{fig::fig11_pvloop}, the stress-strain curves also vary within the 7 patients. 
%Increased end-diastolic strain is found in Cases 1, 2, 3, 5 and 7 compared to the baseline.
%, but lower end-diastolic strains in  Cases 4 and 6.
%, the curves retract to a lower end-diastolic strain in follow-up. 
%The end-diastolic stress is in the range of 20-40\,kPa for all  patients.  Compared with the baseline, end-diastolic stresses increased in Cases 4, 5 and 7,  but decreased in Cases 1, 2, 3 and 6. %\textcolor{red}{HG: what can we infer from this curve? some results on e of $\sigma_1 - \lambda_1$ curve}

%\begin{figure}[ht]
%	%\captionsetup[subfigure]{labelformat=empty}
%	\centering
%	\includegraphics[width=\linewidth]{fig12_firtPrinciple}
%	\caption{\it The first principal stress-strain curves on the endocardial surface in baseline (red) and follow-up (blue).}
%	\label{fig::fig12_firtPrinciple}
%\end{figure}

%Since the peak first principal stress-strain curve is just a localized effect of LV wall, the curves in Fig. 12 cannot be able to match the p-V curves in Fig. 11 exactly for every patient in either baseline or follow-up. 

%\subsubsection{Uni-axial tensile stress-stretch curves}
 

%\subsection{Selected markers for classification}
%%Based on the above analysis, the following features from our biomechanical analysis are selected for further classification within the patients, including 
%The analysis above shows that no single mechanical marker provides a clear cut indication for disease progression.  A combination of multiple factors must be considered. To this end, we summarize the representative biomechanical markers below that may contribute to the growth and remodelling of myocardium. 
%\begin{enumerate}
%	\item $\Vratio$, which reflects the wall thickness change relative to the ventricular volume. A lower value of $\Vratio$ means the wall becomes thinner;
%	\item $\bar E_\text{cc}$, the circumferential strain at end-diastole averaged from the three planes. A larger value of  $E_\text{cc}$ indicates that the LV is more stretchable;
%	\item $\bar{\sigma}_1$, the principal stress at end-diastole averaged from the three planes. A lower value of  $\bar{\sigma}_1$  means the tissue is less stressed;
%	\item  $W$, work done by pressure during diastolic filling, because it is not straightforward to compare different p-V curves,  we compare the area-under-the-curve, which is defined as	
%	$$W  = \int_\text{0}^\text{diastole} p \, dV_\text{LV}. $$ 
%%	representing the work done during the diastolic filling period;  
%	\item $e$, average work done by $\sigma_1$, defined as  
%    \begin{equation*}
%	e = \frac{1}{N}  \sum_{i=1}^{N} ( \int_0^{\text{diastole}} \sigma_1 \, d \lambda_1)_i,
%	\end{equation*}
%	where $N=28650$ is the total number of elements. Lower value of $W$ or $e$ in the follow-up means less work is required.
%%	\textcolor{red}{HG:  what is the reason of using $e$, rather than comparing stiffer or softer};
%	\item The uni-axial curve $\sigma-\lambda$. A lower $\sigma-\lambda$ in the follow-up indicates the myocardium becomes less stiff.
%\end{enumerate}
%
%These biomechanical markers are summarized in Table \ref{tab::patient_classification} for all the Cases.  %Clinically measurable indices are not included, such as ejection fraction and absolute wall thickness. 
% 
%we choose $\Vratio$ is because ..., and summarized in Table  \ref{tab::patient_classification}. \textcolor{red}{HG: somewhere either in the method section or here to explain why we choose those biomechanical features, and some preliminary classification based on individual features.}
