# Supplementary material for: Analysis of Cardiac Amyloidosis Progression Using Model-Based Markers
Source: Front Physiol. 2020 Apr 30;11:324. doi: 10.3389/fphys.2020.00324 (PMC7203577; doi:10.3389/fphys.2020.00324)
Supplement: Supplementary file 2 [file Data_Sheet_2.zip › StatsMethodology.tex]

\subsection{Shape analysis and Statistical Classification}
\label{sec:shape_class}
%For amyloidosis patients, measurements have been obtained before and after treatment. Each measurement here refers to 5 (which 5?) inferred material parameters of the Holzapfel-Ogden law \citep{HOlaw} 

For feature comparison between the amyloidosis patients and control, we make use of the LV geometries of 26 healthy subjects from our previous study~\citep{gao2017changes}.  \textcolor{black}{Basic characteristics for the healthy volunteers are:  ages: 45$\pm$15, sex (male: female): 15 : 11, systolic blood pressure (mmHg): 145.6$\pm$31.4, diastolic blood pressure (mmHg): 83$\pm$15, LV EF(\%):57$\pm$5, LV end-diastolic-volume (mL): 126$\pm$21, LV end-systolic-volume (mL): 55$\pm$14. Geometry reconstruction  follows the same procedure as for the amyloidosis patients (see section \ref{sect::model_recon}). All the LV geometries are fitted to one template LV mesh,  with 5792 vertices from the endocardial and epicardial surfaces, extracted from CMR images with the same imaging orientation as shown in Fig.~\ref{stats:dim_reduc} (i.e. the chest wall in the left in short-axis images). Note the vertices inside the ventricular wall are excluded, and each vertex has three coordinate components. Thus a Cartesian coordinate representation lies in the 17376 dimensional space, necessitating the use of dimensionality reduction techniques for consideration of the geometry in the context of classification and data visualization (see Fig.~\ref{stats:dim_reduc}).
}

%The shape of the LV is described in a high dimensional geometric space.  The Cartesian coordinate representation of the LV, consisting 5792 vertices  from the endocardial and epicardial surfaces,   extracted from CMR images is shown in Fig.~\ref{stats:dim_reduc}.   


{\color{black}To analyse the LV shape change, we first need to represent the LV in a low dimensional space. Principal component analysis (PCA) relies on, successively, finding the principal directions of variation in the data where the amount of variation explained by the eigenvector (principal component) can be quantified using the corresponding eigenvalues \citep{Bishop_pattern_recog}. If we begin with data in $n$ dimensions, then projecting onto the first $m<n$ principal components provides us with a lower dimensional representation of the data while preserving variations in the data captured by these first $m$ principal components. By construction, PCA puts a fairly strong constraints of linearity and orthognality of variation components \citep{shlens2014tutorial}. Similarly, there is an imlicit assumption of Gaussianity since we assume that dependence between data points is fully specified by the first two moments (mean and variance). These limitations of PCA can be overcome by considering a more flexible, non-linear, dimensionality reduction technique. Methods such as an autoencoding neural network could be considered however, for sparse data sets, as available in our study, parameter tuning will either lead to overfitting, or (if properly regularized) lose the non-linear model flexibility that motivated the method in the first place. For visualization purposes, t-Distributed Stochastic Neighbor Embedding (t-SNE) \cite{tsne_jmlr} provides a non-linear projection of the data into a lower dimensional space by minimizing a KL divergence between conditional probabilities of nearest neighbours in both spaces. However, since an explicit transformation is never learned, the method is limited to only data visualization. }

\begin{figure}[!ht]
	\centering
	\includegraphics[scale=0.5]{dim_reduc}
	\caption{\it The process of data segmentation and dimensionality reduction. First we segment the outer and inner walls of the LV (a) allowing us to construct a mesh representation of the LV (c). We then extract the main variations in a sample of LVs (d) allowing us to represent the geometries in a lower dimensional space (b).}\label{stats:dim_reduc}
\end{figure}
\par
