# Supplementary material for: Analysis of Cardiac Amyloidosis Progression Using Model-Based Markers
Source: Front Physiol. 2020 Apr 30;11:324. doi: 10.3389/fphys.2020.00324 (PMC7203577; doi:10.3389/fphys.2020.00324)
Supplement: Supplementary file 2 [file Data_Sheet_2.zip › statsIntroduction.tex]

Despite the fast development of cardiac modelling research, very few biomechanical models for a CA heart have been developed.  The only study we are aware of is by Chapelle et al. \cite{chapelle2015patient} who modelled CA by considering a simplified problem where the LV geometry assumed to be spherical.  Given that geometrical changes are highly indicative of myocardium tissue property changes,   to track the CA progression, it is highly important to reconstruct patient-specific geometric models to map out the three-dimensional strain field, and to systematically track all the mechanical and geometrical biomarkers before and after the CA treatments.   To the best of our knowledge, this has not been done in the context of CA.   

In this paper we study a group of cardiac amyloidosis patients from the National Amyloidosis Centre at the University College London, with an aim to track the cardiac amyloidosis progression from the baseline to follow-up post treatments.  We  build MRI-derived biomechanical models with tissue properties represented using  the Holzapfel-Ogden  (HO) constitutive law for the myocardium fibre-structure ~\cite{holzapfel2009constitutive}.  The mechanical changes (including stiffness) of the nonlinear myocardium due to varied amyloids deposits can be directly reflected in the material parameters of the HO model.  
LV models of seven cardiac amyloidosis patients are reconstructed from CMR images at the baseline and six or nine months follow-up post treatment. 
%The corresponding p-V curves in the diastole can also be estimated from the models.  %The finite element analysis (FEA) of LV models are implemented in ABAQUS6.11.   
%To determine the patient-specific passive myocardium parameters, 
% was proposed. Determination of these parameters was accomplished by conducting a series of FEAs in ABAQUS and a set of best fitting to the p-V curve of the LV with the aid of a couple of Python codes and a MATLAB program in terms of optimization function-lsqnonlin. 
%A few parameters were defined and extracted from FEA results and CA status of seven patients in follow-up was assessed and compared with clinical observations.
 
 Since we cannot measure the tissue properties directly, patient-specific material parameters are estimated by solving an inverse problem (observations$\rightarrow$parameters) based on patient-specific CMR images. Of interest here is the diagnostic properties of these parameters with respect to amyloidosis.  We look into various biomechanical markers that can have diagnostic values for amyloidosis progression.  We anticipate that obvious material changes on the surface of the LV will translate to strong diagnostic properties in parameter space.    In addition to mechanical markers, we also track various geometrical markers.    We believe using geometric markers one may diagnose the presence of amyloids by construction of a classifier directly in the Cartesian space in which these LV geometries reside. Since the LVs lie in high dimensional space in Cartesian coordinates with most of these dimensions being heavily correlated, we also explore a dimensionality reduction and used it in feature spaces of classifiers.  The classification based on these markers are then used to provide a predication on whether the patients have progressed with the disease, recovered from it or are stable.  All the studies are conducted in a double blind test, and then the results are compared to the clinical assessment of the patients outcome.  The agreement between our model prediction and clinical outcome is very good, with six out of the seven patients predicted correctly.  Although this positive outcome is obtained from a small sample size,  the methodology is promising and worthy of further studies targeted at larger cohorts.   
