# Supplementary material for: Analysis of Cardiac Amyloidosis Progression Using Model-Based Markers
Source: Front Physiol. 2020 Apr 30;11:324. doi: 10.3389/fphys.2020.00324 (PMC7203577; doi:10.3389/fphys.2020.00324)
Supplement: Supplementary file 2 [file Data_Sheet_2.zip › MechanicsLVMode_HG.tex]

 
%LV biomechanical modelling include LV geometry reconstruction and strain estimation from LV CMR images in diastole, FEA model construction,  myocardial passive property estimation and the outcome of CA  prediction in six-month follow-up.

%\include{amyloidosis/CMRimaging}
\subsection{CMR-based LV model construction}
\subsubsection{CMR imaging}
The study consists of CMR images from seven cardiac amyloidosis patients before  treatment (baseline) and at six or nine months after the treatment (follow-up). The information of all patients is in Table \ref{tab::patient_characteristics}.  Each patient has been clinically classified as  recovery,  worsening, and stable (no obvious change).  The assessment was based on the clonal response to chemotherapy and progression/regression on the extracellular volume.   The biomechanical modelling analysis in this paper is blind to the clinical assessment and the CMR imaging acquisition, briefly summarised in Appendix A.1, has been described in detail elsewhere~\citep{fontana2015prognostic}. 

%   \begin{figure}[ht]
%	\centering
%	\subfloat[]{\includegraphics[width=0.2\textwidth]{mech_figs/base_SA.PNG}}
%	\subfloat[]{\includegraphics[width=0.205\textwidth]{mech_figs/base_LVOT.PNG}}
%	\subfloat[]{\includegraphics[width=0.2015\textwidth]{mech_figs/base_VLA.PNG}}
%	\subfloat[]{\includegraphics[width=0.201\textwidth]{mech_figs/base_HLA.PNG}} \\
%	\subfloat[]{\includegraphics[width=0.202\textwidth]{mech_figs/follow_SA.PNG}}
%\subfloat[]{\includegraphics[width=0.205\textwidth]{mech_figs/follow_LVOT.PNG}}
%\subfloat[]{\includegraphics[width=0.2\textwidth]{mech_figs/follow_VLA.PNG}}
%	\subfloat[]{\includegraphics[width=0.2\textwidth]{mech_figs/follow_HLA.PNG}}
%	\caption{The CMR images that are used to reconstruct LV model in diastole. (a)--(d) are cine images at short-axis and three long-axis planes at the baseline scan, (e)--(h) are corresponding cine images at the follow-up scan from the same patient.}
%	\label{fig::fig1_CMRImages}
%\end{figure}
\vspace{0.5cm}
\begin{table}[ht]
	\caption{Cardiac amyloidosis patients and treatment details}
	%	\begin{tabular}{|c|c|c|c|c|cc|cc|}
	\begin{tabular}{ccccccccc}
		\hline
		Case & Age & Sex & Weight\,(kg) & \multicolumn{2}{c}{Blood Pressure\,(mmHg)}  & \multicolumn{2}{c}{Gadolinium dosage\,(mL)} \\%& Clinic diagnosis \\
		&  baseline &  &   baseline  & baseline & follow-up & baseline & follow-up & \\
		\hline
		1 & 62& M   &110 &   79/42    & 96/61  & 22& 17.8 \\%& \ regression\\
		2 & 55  & F &78.9 &   106/71   & 131/80  &15.8 & 16 \\%&\ progression\\
		3 & 54 & F & 75&   115/68   & 108/71  & 16.2& 15\\%&\ progression\\
		4 & 70  & M & 67.8&   94/62    & 96/61  & 13.6& 13.1\\%& stable\\
		5 & 65  & M & 57 &   111/69   & 107/71 & 11.4& 12.3\\%& stable\\
		6 & 59  & F &87.8 &   112/69   & 129/83  & 17.6& 21\\%& regression\\
		7 & 72  & M &75.4 &   106/66   & 108/71  & 15.1&11.5\\%& progression\\	
		\hline	
	\end{tabular}
	\label{tab::patient_characteristics}
\end{table}
%\vspace{1cm}
\vspace{0.5cm}

\subsubsection{Ventricular model reconstruction} 
\label{sect::model_recon}
A prolate spherical coordinate system is used to reconstruct the LV geometry following the steps in \citep{liu2009reconstruction}.  Short-axis and long-axis cine images (Fig.~\ref{fig::fig1_CMRImages})  at a total of 13 time instants in diastole are used to warp the LV geometry.  The LV wall boundaries are manually segmented using an in-house Matlab code \citep{gao2017changes}, and all short-axis LV wall boundaries are aligned to the images of the horizontal long axis, vertical long axis, and left ventricular outflow tract, respectively. % A long-axis is defined by connecting the centre mass point of the most-basal LV boundary to the apex defined in the three long-axis images. 
In order to align the LV geometries along the long-axis at different time, we first determine  the distance between the most-basal short-axis image and the mitral annulus ring, denoted as $d_\text{t}$ at time $t$. Following this, the most-basal short-axis image is moved towards the annuls ring along the long axis with a distance of $d_\text{t} - \min( d_{i}),\,\,(i=1,...13)$. \textcolor{black}{Note that the long axis is defined by connecting the centre of the LV base and the apex.}
%A prolate spherical coordinates is used to reconstruct the LV geometry after the segmentation and alignment as in \citep{liu2009reconstruction}.  
%Briefly, for any point with Cartesian coordinate $(x, y, z)$, the corresponding spheroidal coordinates $(u, v, w)$ are
%\begin{equation}
%\begin{cases}
%   x &= \alpha \, \sinh (w) \, \cos(u) \, \cos(v) \\
%   y &= \alpha \, \sinh (w) \, \cos(u) \, \sin(v) \\
%   z &= \alpha \, \cosh(w) \, \sin(u),
%\end{cases}
%\label{eq::prolate_spherical_system}
%\end{equation} 
%in which $\alpha$ is a scaling factor, $u \in [-\pi/2, \quad \pi/2)$, $v \in [0, \quad 2\pi)$, and $w \in (0, \quad +\infty)$.  By aligning the most-basal plane to the  $z=0$ plane, we have $u=0$ at the basal plane and $u=-\pi/2$ at the apex.  Let $w$ be a cubic B--spline interpolation $m(u,v)$,   we  fit  the endorcardial surface by minimizing 
%\begin{equation}
%f_\text{endo} = \frac{1}{N}\sum_{n=1}^{N} \gamma_n [m_\text{endo}(u_n, v_n) - w_n]^2, 
%\label{eq::surface_fitting}
%\end{equation}
%in which $N$ is the total number of known segmented points in the surface, $u_n$, $v_n$ and $w_n$ are calculated from (\ref{eq::prolate_spherical_system}). Geometric regularization is imposed to avoid large curvature on the fitted surface. Please refer to \citep{liu2009reconstruction} for more details on the LV geometry fitting. To generate layered hexahedra mesh,  we first divide the space between the endocardial and epicardial surfaces into  equal divisions with
%$$w = (1-d)\,w_\text{endo} + d\,w_\text{epi}$$
%where $d$ is the normalized distance to the endocardial surface, then along the circumferential and longitudinal directions.  
In order to align the LV geometries circumferentially, the angles of right ventricular insertion points are defined in the basal plane (corresponding to the most-basal short-axis image), $v_1$ near the inferior segment, and $v_2$ near the anterior segment, as shown in Fig.~\ref{fig:circum_align} at two different time instances. Then, for LV geometries at different time,  the basal plane is aligned by matching the insertion points at $v_1$, and the same number of elements are assigned to the septum circumferentially when generating the layered hexhedron mesh. Figure \ref{fig::fig2_LVGeometries} shows the reconstructed LV at early-diastole, \textcolor{black}{right after isovolumetric relaxation when mitral valve just opens and the ventricular pressure is the lowest,  for all patients both before and after treatment.  This choice of reference configuration has been used in the  literature~\citep{genet2014distribution, gao2017changes}}. %\textcolor{blue}{Note that, the alignment of LV geometries at different time is a simple rigid registration approach, which is limited in capturing myocardial twist. Other nonlinear methods, such as deformable registration approaches \citep{rueckert1999nonrigid}, the large deformation deformetric metric mapping \citep{durrleman2014morphometry}, will provide a more accurate geometry alignment at different time.}

%\vspace{1em}
%\begin{figure}[!ht]
   % \centering
   % \subfloat[]{\includegraphics[width=0.4\textwidth]{mech_figs/Circum_SA_base.png}}\hspace{1em}
   % \subfloat[]{\includegraphics[width=0.4\textwidth]{mech_figs/Circum_SA_follow.png}}
  %  \caption{Definition of right ventricular insertion points at the basal plane in order to align LV geometries circumerentially at different time instances.}
  %  \label{fig:circum_align}
%\end{figure}
\begin{figure}[!ht]
    \centering
      \includegraphics[width=0.7\textwidth]{circum_align.png}
    \caption{\it Definition of right ventricular insertion points at the basal plane in order to align LV geometries circumerentially at different time instances.}
    \label{fig:circum_align}
\end{figure}
\begin{figure}[ht]
	\centering
	\includegraphics[width=0.95\textwidth]{LVshapes.png}
	\caption{\it Generated LV geometrical models based on the CMR images and their meshes at early-diastole of seven  patients in baseline and follow-up scans.}
	\label{fig::fig2_LVGeometries}
\end{figure}  
A rule-based approach \citep{potse2006comparison} is adopted to generate myofibre structure within the LV wall, with fibres varied linearly from -60$^o$ at the epicardium to 60$^o$ at the endocardium, and the sheet angle from -45$^o$ at the epicardium to 45$^o$ at the endocardium, see Fig.\,\ref{fig::fig3_LVFibres}(a). Because the reconstructed LV geometries are fitted to one standard template mesh after long-axis and circumferential alignment, %we calculate the circumferential strains for each time instance with respect to the LV geometry at early-diastole. 
we may reasonably assume that elements with the same index from LV models at different times are co-registered.  As shown in Fig.\,\ref{fig::fig3_LVFibres}(b), three short-axis planes are further defined for extracting strains. Within each selected plane, 20 regions distributed equally along the circumferential direction are selected to obtain regional-average strains. In total, 60 circumferential strains are measured from CMR derived LV models. 
\begin{figure}[ht]
    \centering
   \includegraphics[width=0.6\textwidth]{fig3_LVFibres.png}
   \caption{\it Schematic illustration of myofibre orientation (a) and selected three layers in the LV wall (b).}
	\label{fig::fig3_LVFibres}
\end{figure}

%\begin{figure}[ht]
	%\centering
	%\subfloat[]{\includegraphics[width=0.3\textwidth]{mech_figs/LVMesh_fibre.png}}
	%\subfloat[]{\includegraphics[width=0.3\textwidth]{mech_figs/three-layer-boundary-condition.PNG}}
	%\caption{schematic illustration of myofibre orientation (a) and selected three layers in the LV wall (b).}
	%\label{fig::fig3_LVFibres}
%\end{figure}

\textcolor{black}{Since each LV geometry has the same mesh connectivity, after co-registration of all  LV geometries,  a mapping can be established for every element of the LV geometry at different time frames.  %by treating the $i$th element at later time frames corresponds to the same $i$th element at the first time frame. 
The deformation gradient related to the first time frame  (at early-diastole)  can be readily calculated as 
$\FF=\frac{\partial \mathbf{x}}{\partial \mathbf{X}}$, where $ \mathbf{X}$ and  $\mathbf{x}$ are position vectors at the first and second time frames, respectively. We further obtain the circumferential direction ($\mathbf{c}$) locally with respect to the long axis, and the transmural direction ($\mathbf{r}$) pointing from endocardium to epicardium, and then the local longitudinal direction $\mathbf{l} = \mathbf{r} \times \mathbf{c}$,  which follows local geometrical curvature \citep{gao2014dynamic}.  %We further define the circumferential and transmural directions ($\mathbf{c}$, $\mathbf{r}$), so the longitudinal direction $\mathbf{l} = \mathbf{r} \times \mathbf{c}$  follows local geometrical curvature \citep{gao2014dynamic}. 
This enables us to compute the circumferential and longitudinal strains as 
$E_\text{cc}=\mathbf{c}\cdot (\frac{1}{2}(\FF^T\FF-\mathbf{I})\,\mathbf{c})$ and $E_\text{ll}=\mathbf{l}\cdot(\frac{1}{2}(\FF^T\FF-\mathbf{I})\,\mathbf{l})$, in which $\mathbf{I}$ is the identity matrix. 
 Note the reference state for strain calculation is early-diastole, not end-diastole which is usually adopted in clinics.
}

\subsection{Personalized biomechanical LV model}

\subsubsection{Constitutive law}
We use the Holzapfel-Ogden strain energy function to describe myocardial passive properties~\citep{holzapfel2009constitutive},  
\begin{equation}
%\begin{split}
\Psi = \frac{a}{2b} \exp(b(I_1 - 3)) + \sum\limits_{i = \text{f}, \text{s}} \frac{a_i}{2b_i} [ \exp(b_i ( \max(I_{4i}, 1)-1 )^2) -1 ]   
+ \frac{a_\text{fs}}{2b_\text{fs}}[ \exp(b_\text{fs}I^2_\text{8fs} - 1) ]
%\end{split}
\label{eq::HO}
\end{equation}
where $a$, $b$, $a_\text{f}$, $a_\text{s}$, $b_\text{s}$,  $a_\text{fs}$, $b_\text{fs}$  are patient-dependent material parameters, and  $I_j$ ($j=1, \text{4f}, \text{4s}$) are invariants of the right Cauchy-Green tensor.   % are the parameters for myocardial matrix; $a_\text{f}$,
 %$b_\text{f}$  are the parameters for  myocardial fibres;  $a_\text{s}$, $b_\text{s}$  are the parameters for  myocardial sheets;  $a_\text{fs}$, $b_\text{fs}$  are the parameters accounting for in the fibre-sheet interaction. 
%  $I_1 = \text{trace}(\CC)$,  $\CC = \FF^T \FF$ is the right Cauchy-Green tensor, and $\FF$  is the deformation gradient.   
%$I_\text{4f} = \bf{f}_0 \cdot (\CC \bf{f}_0)$ and  $I_\text{4s} = {\bf s}_0 \cdot (\CC {\bf s}_0)$ are the squared-stretch-related invariants along the myofibre and sheet directions,  ${\bf f}$ and ${\bf s}$, respectively.  ${\bf f}_0$ and ${\bf s}_0$  are in the reference configuration. $I_\text{8fs} = {\bf f}_0 \cdot (\CC {\bf s}_0)$  represents the coupling between the fibre and sheet stretches. 
A more detailed description of the model (\ref{eq::HO}) can be found  in \citep{holzapfel2009constitutive} and its applications in LV modelling should be referred to \citep{goktepe2011computational,wang2013structure,gao2014quasi,wang2014modified}. Differentiation of the strain energy function (\ref{eq::HO})  with respect to the displacements and applying constraints related to various conservation laws leads to a set of equations that define the cardiac dynamics. These equations are solved numerically using finite element discretisation, implemented in ABAQUS software 6.11.

%The material model (\ref{eq::HO}) is implemented in  ABAQUS software 6.11.

%\begin{figure}[ht]
%	\centering
%	\includegraphics[width=0.5\textwidth]{mech_figs/fsn.png}
%	\caption{LV wall myocardium structure, myofibres are embedded in the curved sheets along f direction measured from the circumference and the sheets spread from the endo- to epicardial surface in s direction measured from the radius (a), the sheets are connected by collagen fibres (b). the picture is adapted from [38].}
%	\label{fig::fig4_LVFibres_sketch}
%\end{figure}

\subsubsection{Boundary conditions}
Early-diastole is used as the reference configuration. %Unlike \citep{wang2013structure} and \citep{nikou2016sensitivity}, 
The following boundary conditions are applied at the most basal plane (see Fig.\,\ref{fig::fig3_LVFibres}(b)),
\begin{equation}
\begin{cases}
u_x^\text{edge} (t)= u_x^\text{CMR}(t), \quad  u_y^\text{edge}(t) = u_y^\text{CMR} (t), \quad u_z^\text{edge}(t) = 0 ,    \quad \quad \quad  \text{on the epicardial edge} \\
u_z^\text{base}(t) = 0,  \quad \quad \quad    \quad \quad \quad \quad \quad \quad    \text{excluding the epicardial edge}
\end{cases}
\label{eq::BC_FEM}
\end{equation}
where  $u_x^\text{edge}$, $u_y^\text{edge}$, $u_x^\text{CMR}$,  $u_y^\text{CMR}$  are the displacements in the $x$ and $y$ directions determined from the model and the CMR images at the epicardial edge in the most basal plane, see Fig.\,\ref{fig::fig3_LVFibres}(b).
% In contrast,  $u_\text{circumferential}^\text{base} = u_z^\text{base} =0$\citep{wang2013structure},   and $u_y^\text{base}$ are free, while  $u_z^\text{base}= u_x^\text{edge}= u_y^\text{edge}=u_z^\text{edge} =0$ in \citep{nikou2016sensitivity}. 


%\begin{figure}[h]
%	\centering
%	\includegraphics[width=0.5\textwidth]{mech_figs/LV_bc.png}
%	\caption{A set of displacements ( , , ) is applied at the epi-edge, but ( ,  ,  ) on the base (except the edge), here   and   were decided by CMR images,  =0;   and   are free, while  =0 is fixed.}
%	\label{fig::fig5_LVBcs}
%\end{figure}
%2A subroutine DISP.f was composed to involve the time-dependent displacement boundary conditions above. DISP.f was just appended to the end of uanisohyper\_inv.f. When uanisohyper\_inv.f is called in ABAQUS command line and FORTRAN complier ifort90 will compile and both subroutines and link them to ABAQUS solver simultaneously. 


%\subsubsection{Loading pressure}
%In FEA, a load-time profile is necessary to lead to a deformation in the structure investigated. For the human LV such a load-time profile is the blood pressure applied on the LV endocardial surface. This pressure is caused from the blood in the pulmonary artery and forms the preload of the LV in diastole. In ABAQUS 6.11 Standard, even though a solved solid mechanics problem is static, a load-time profile still is required. For convenience, the false time varies in 0-1s, which has nothing to do with physiological time scale of the LV beating.

%The pressure profiles in the human LV chamber of the patient with coronary artery disease and relatively normal LV function were measured in a few  cycles in \citep{steendijk2004pressure} by using  a combined pressure-conductance catheter positioned in the LV, which could measure the pressure and blood volume in the LV chamber simultaneously. It showed that the pressure profile was linear roughly with time  in diastole. Therefore, 

The diastolic pressure profile  is assumed to be linear between zero  at  early-diastole ($t=0$\,s) and  $P_\text{ED}$  at  end-diastole ( $t=1$\,s), following~\citep{steendijk2004pressure}.    $t$ here is a pseudo simulation time.   {\color{black}{The values of $P_\text{ED}$ should be patient-specific.  However, as the pressure measurements are invasive,  this information is not available from in vivo studies.  On the other hand,  literature suggests that all amyloidosis patients have increased wall thickness and higher pressure compared with normal subjects~\citep{MartinezAmyloidosis,kholova2005amyloid, Quartaamyloidosis}.  
%The measured blood pressures in LV chambers of five CA patients are 22, 19, 18, 15 and 40mmHg \citep{swanton1977systolic}, but 14mmHg \citep{stamato1989cardiac}, 19mmHg \citep{plehn1992atrial,boufidou2010interesting} for individual patient in comparison with 8mmHg end-diastolic pressure in healthy LV chambers \citep{goktepe2011computational}. In \citep{bhuiyan2011pressure}, the end-diastolic pressure is estimated with the correlation  
%$P_\text{ED} = 11.96 \pm 0.596 \frac{E}{E_m}$, 
%where $E$ is the peak LV tissue velocity in Tissue Doppler imaging during diastole, $E_m$ is the mitral annulus tissue velocity at early diastole. A 25 mmHg mean pressure was found across 29 CA patients \citep{bhuiyan2011pressure}. 
 Hence, we assume $P_\text{ED}$  is proportional to scaled LV wall volume as follows:    }}
%carroll1982amyloid,chew1975functional}, 
 
\begin{equation}
\frac{P_\text{ED}}{P_\text{EDm}} = \frac{V_\text{wall} / V_\text{LV}}{ V_\text{wall}^m / V_\text{LV}^m},
\label{eq::ped_from_pedm}
\end{equation}
where  $P_\text{EDm}$ is the mean end-diastolic pressure, taken to be 19\,mmHg based on measurements in \citep{plehn1992atrial,boufidou2010interesting}
%{swanton1977systolic,stamato1989cardiac,plehn1992atrial,boufidou2010interesting}, 
$V_\text{wall} / V_\text{LV}$  is the ratio of the LV wall volume to the LV chamber volume.  Its mean value at early-diastole before treatment is 2.678.   The scaled $P_\text{ED}$ for each patient is listed in Table \ref{tab::end_diastolic_pressure}.  {\color{black} This range of pressure values seem to be consistent with clinical observations of amyloidosis patients %:  with  a  mean value of 25\,mmHg with a standard deviation of 5\,mmHg~
\citep{bhuiyan2011pressure}. }
%$V_\text{wall} / V_\text{LV}$ and $P_\text{ED}$ for each patient can be found in Table \ref{tab::end_diastolic_pressure}.  
%of $V_\text{wall}^m / V_\text{LV}^m=2.6785$ 

%and \textcolor{red}{Wenguang: confirm if $P_\text{EDm}$ is a population based pressure ? }%, as shown in  Table \ref{tab::end_diastolic_pressure}.   %$P_\text{ED}$  is the end-diastolic pressure of a specific patient either before or after treatment, $V_\text{wall} / V_\text{LV}$  is the ratio of the LV wall volume $V_\text{wall}$  to the LV chamber volume $V_\text{LV}$. Here $V_\text{wall} / V_\text{LV}$  can be considered as dimensionless LV wall thickness. 
%Eq.(\ref{eq::ped_from_pedm}) is illustrated in Fig.\,\ref{fig::fig6_pressureScalling}, 

%Once  $P_\text{EDm}$ is determined for a patient, then the linearly increased diastolic filling pressure can be generated. 

%\vspace{2cm}
\begin{table}[ht]
	\centering
	\begin{tabular}{ccccc}
		\hline
		&  \multicolumn{2}{c}{$\Vratio$} & \multicolumn{2}{c}{$P_\text{ED}$ \,(mmHg)} \\
		Case    & baseline & follow-up & baseline & follow-up \\
		\hline
		1        & 2.2066    & 2.4505   & 17.38     & 15.65 \\
		2        & 1.5379    & 1.8881   & 10.91     & 13.39 \\
		3        & 2.7021    & 3.8163   & 19.17     & 27.07 \\
		4        & 1.9746    & 1.6576   & 14.01     & 11.76 \\
		5        & 2.2003    & 2.6155   & 15.57     & 18.55 \\
		6        & 3.2463    & 3.196    & 23.03     & 22.67 \\
		7        & 3.5       & 5.0283   & 24.83     & 35.67 \\
		\hline
	\end{tabular}
	\caption{Estimated end-diastolic pressure of the amyloidosis patients}
	\label{tab::end_diastolic_pressure}
\end{table}
\vspace{2cm}


\subsubsection{Parameter inference}

For each amyloidosis patient, the material parameters in (\ref{eq::HO}) are inferred by using an optimization algorithm through minimizing an objective function  (the difference between the model and imaged-derived P-V curve and circumferential strains). Sensitivity  analysis in our previous study~\citep{gao2015parameter} shows the ranking order of the parameters, from the most significance to the least,  is 
\begin{equation}
a > a_\text{fs} > a_\text{f} > b_\text{f} > b \gg b_\text{fs} > a_\text{s} \approx b_\text{s}.
\label{eq::parameter_rank}
\end{equation}
This allows us to divide the parameters in Eq.\ref{eq::HO} into two groups, the first group includes $a$, $b$, $a_\text{f}$, $b_\text{f}$, $a_\text{fs}$, and the second group involves  $a_\text{s}$, $b_\text{s}$, $b_\text{fs}$. The first group may be determined with higher accuracy than the second group because of the higher sensitivity to clinical measurements, {\color{black} although this may not be true all the time as the material model is strongly nonlinear}.  As such, a two-step approach is used. In the first step, parameters of the first group are determined by minimizing the following objective function with the parameters in the second group taking the values from \citep{gao2015parameter} for healthy volunteers estimated at $P_\text{EDm} =8$ mmHg ($a_\text{s}=0.5426$\,kPa, $ b_\text{s} =1.5998$, $b_\text{fs} =3.3900$):
\begin{equation}
\begin{cases}
F_\text{VE} = F_V + F_E \\
F_V = w_v \sum\limits_{i=1}^{n_\text{time}} [ (V_i^{\text{FEA}} - V_i^{\text{CMR}})  / V_i^{\text{CMR}} ]^2 \\
F_E = \frac{w_E}{n_\text{layer} \, n_\text{reg}} \sum\limits_{k=1}^{n_\text{layer}} \sum\limits_{j=1}^{n_\text{reg}} \sum\limits_{i=1}^{n_\text{time}} (\bar{E}{\text{cc}}_{i,j,k}^\text{FEA} - \bar{E}{\text{cc}}_{i,j,k}^\text{CMR} )^2
\end{cases}
\label{eq::objective_function}
\end{equation}
where  $n_\text{layer}$ is the number of layers considered,  $n_\text{layer}=3$ indexed by $k$;  $n_\text{time}$ is the number of time steps,  $n_\text{time}=13$ indexed by $j$; $n_\text{reg}$  is the number of regions in each layer considered,  $n_\text{reg}=20$ indexed by $i$;  $V_i^{\text{FEA}}$,  $V_i^{\text{CMR}}$ are the LV chamber volumes from the FEA and  CMR images, respectively;  $\bar{E}{\text{cc}}_{i,j,k}^\text{FEA}$,  $\bar{E}{\text{cc}}_{i,j,k}^\text{CMR}$ are the mean circumferential strains in 20 regions from the FEA and CMR images, respectively;  $w_v$,  $w_E$ are the weights.   Note we do not include the longitudinal strains in our objective function because the uncertainty of estimating longitudinal strains is much larger than the circumferential strains.   This is because the simplified long-axial alignment we use does not account for the out-of-plane motion along the long axis.  We are unable to quantify the out-of-plane motion due to the lack of necessary features in cine images.  3D strain imaging such as tagging allows one to include longitudinal strains \citep{nikou2016computational} or the  displacement fields \citep{asner2016estimation} in the objective function, but it  is not used routinely in clinics.   It is for this reason many published studies using in vivo cine images mainly used measured volume \citep{palit2018vivo, genet2014distribution}, or   regional circumferential strains along with measured volume in the objective function \citep{gao2015parameter}.  

{\color{black}{After obtaining the optimal five constants in the first group, we proceed to infer for all parameters but find  $a_\text{s}$,  $b_\text{s}$, and $b_\text{fs}$ are insensitive to the optimization. Therefore  we  first focus on the ratios of parameters: $a_\text{s}/a_\text{fs}$, $a_\text{f}/a_\text{s}$ , $b_\text{s}/b_\text{fs}$ , $b_\text{f}/b_\text{s}$.  A range of values for these ratios can be found from literature~\citep{gao2015parameter,palit2018vivo}  and from which we derive the linear regressions, }}
%Then the linear regressions  of  $a_\text{s}/a_\text{fs}$  to  $a_\text{f}/a_\text{s}$  and   $b_\text{s}/b_\text{fs}$ to $b_\text{f}/b_\text{s}$  are  
\begin{equation}
\begin{cases}
a_\text{s}/a_\text{fs} = 1.72 \, a_\text{f}/a_\text{s} - 3.65 \\
b_\text{s}/b_\text{fs} = -0.43 \, b_\text{f}/b_\text{s} + 1.61 
\end{cases}. 
\label{eq::as_bs_bfs}
\end{equation}


{\color{black}{The first equation of $(\ref{eq::as_bs_bfs})$ shows that $a_\text{s}$ is the only unknown after the first optimization step, % thus $a_\text{s}$  could  be solved from the first equation and expressed in terms of both  $a_\text{f}$ and $a_\text{fs}$  by 
\begin{equation}
a_\text{s} = \half \big[    1.72 a_\text{fs} + \sqrt{ (3.65\,a_\text{fs})^2 + 4\times 1.72 \,a_\text{f} a_\text{fs}} \, \big]. 
\label{eq::as_from_afs_af}
\end{equation}
 In the second equation of $(\ref{eq::as_bs_bfs})$,  two unknowns remain, $b_\text{s}$  $b_\text{fs}$.}}  Let $\xi = b_\text{f} / b_\text{fs}$, we write 
\begin{equation}
\begin{cases}
\bs = \bf / \xi \\
\bfs = \frac{\bf}{\xi(1.61 - 0.43\xi)}
\end{cases}.
\label{eq::bs_bfs}
\end{equation}
It is easy to see that $\xi \in [1.44, \quad  2.96]$ following \cite{gao2015parameter,palit2018vivo}. {\color{black}{Thus in the second step,  $\xi$ is optimized by minimizing the objective function $F_E$  in (\ref{eq::objective_function}).}} %, then  $\bs$ and $\bfs$  are calculated from Eq.\,\ref{eq::bs_bfs}. 
%The flowchart of the two-step optimization method is sketched in Fig.\,\ref{fig::fig8_optimization_steps}. 


%also shown in  Fig.\,\ref{fig::fig7_asRatio}.  
%
% 
%\begin{figure}[h]
%	\centering
%	\sidesubfloat[]{\includegraphics[width=0.3\textwidth]{mech_figs/figure7a.png}}
%	\sidesubfloat[]{\includegraphics[width=0.33\textwidth]{mech_figs/figure7b.png}}
%	\caption{\it Linear regressions of $a_s/a_{fs}$  to $a_f/a_{s}$   (a),  and  $b_s/b_{fs}$  to $b_f/b_{s}$   (b), the data points are taken from [49, 50].}
%	\label{fig::fig7_asRatio}
%\end{figure}
%The first equation of $(\ref{eq::as_bs_bfs})$ shows that $a_\text{s}$ becomes known after the first optimization step,% thus $a_\text{s}$  could  be solved from the first equation and expressed in terms of both  $a_\text{f}$ and $a_\text{fs}$  by 
%\begin{equation}
%a_\text{s} = \half \big[    1.7249 a_\text{fs} + \sqrt{ (3.6472\,a_\text{fs})^2 + 4\cdot 1.7249 \,a_\text{f} a_\text{fs}} \, \big]. 
%\label{eq::as_from_afs_af}
%\end{equation}
%In the second equation of $(\ref{eq::as_bs_bfs})$, there are two unknowns, $b_\text{s}$  $b_\text{fs}$ after the first step.  
%Let $\xi = b_\text{f} / b_\text{fs}$, and making use of $(\ref{eq::as_bs_bfs})$ we write 
%\begin{equation}
%\begin{cases}
%\bs = \bf / \xi \\
%\bfs = \frac{\bf}{\xi(1.6133 - 0.4256\xi)}
%\end{cases}.
%\label{eq::bs_bfs}
%\end{equation}
%It is easy to see that $\xi \in [1.44, \quad  2.96]$ following \citep{gao2015parameter,palit2018vivo}. Thus we can optimize  $a_\text{s}$ in step one,  and $\xi$ in step two, by  minimizing the objective %function $F_E$  in (\ref{eq::objective_function}). %, then  $\bs$ and $\bfs$  are calculated from Eq.\,\ref{eq::bs_bfs}.  
The flowchart of the two-step optimization method and the inferred parameters are given in Appendix A.2.  {\color{black} The uncertainties of these parameters are   evaluated using the residual bootstrap method~\citep{efron1986bootstrap}, as described in Appendix A.2.  }  

%ketched in Fig.\,\ref{fig::fig8_optimization_steps}. 

%\vspace{1cm}
%\begin{figure}[ht]
%	\centering
%	\includegraphics[width=0.8\textwidth]{optimization_steps.png}
%	\caption{Flow chart of the two-step optimization}
%	\label{fig::fig8_optimization_steps}
%\end{figure}


%The inverse problem is solved with the Matlab {\it lsqnonlin} function using the trust-region-reflective algorithm. The intervals for  $a$, $b$ ,$\af$,  $\bf$,  $\afs$  are  [0.15, 1], [0.5, 20], [0.2, 20], [0.01, 20], [0.1, 2], respectively, and their initial guesses are generated randomly. The objective function tolerance is chosen to be $10^{-7}$, and %, and the maximum number of objective function evaluation is 400.  %The optimization procedure takes about 65 optimization cycles in 48-72 hours computational time. 
%the relative errors are defined as % to assess the difference in LV chamber volume and wall strains measured from CMR images 
%\begin{equation}
%\begin{cases}
%\epsilon_V =  \sqrt{ \frac{1}{n_\text{time}} \sum\limits_{i=1}^{n_\text{time}}  (V_i^\text{FEA}  -  V_i^\text{CMR} )^2 /V_\text{mean}^\text{CMR}}   \\ \\
%\epsilon_{E\text{cc}} = \sqrt{   \frac{1}{n_\text{layer}\,n_\text{reg}\,n_\text{time}  }   \sum\limits_{k}^{n_\text{layer}} \sum\limits_{j=1}^{n_\text{reg}}\sum\limits_{i=1}^{n_\text{time}} (\bar{E}{\text{cc}}_{i,j,k}^\text{FEA} - \bar{E}{\text{cc}}_{i,j,k}^\text{CMR} )^2          }  
%\end{cases}.
%\label{eq::errors}
%\end{equation}

%\subsubsection{Biomechanical feature analysis}
%In this study, the following biomechanical features are analyzed between the baseline and follow-up states, including 
%\begin{enumerate}
%	\item the normalized LV wall thickness $\Vratio$;
%	\item inversely determined passive material parameters;
%	\item the p-V curve  and the work done $W$ in diastolic filling, $W$ is defined as 
%	\begin{equation}
%	W  = \int_\text{0}^\text{diastole} p \, dV_\text{LV};
%	\end{equation}
%	\item the mean circumferential strain at end-diastole ($\bar{\epsilon}$)
%	\item the mean maximum first principle stress ($\bar{\sigma}_1$) at end-diastole;
%	\item the peak first principal stress--strain curve extracted on the endocardial surface during the diastolic filling, and the mean work done along by the first principle stress and strain $e$, defined as 
%	\begin{equation}
%	e = \frac{1}{N}  \sum_{i=1}^{N} ( \int_0^{\text{diastole}} \sigma_1 \, d \lambda_1)_i,
%	\end{equation}
%	in which $N=28650$ is the total number of elements, $\sigma_1 $ is the first principle stress in one element, and $\lambda_1$ is the first principle strain;
%	\item  the uni-axial tensile stress-stretch relationship along myofibre direction derived from Eq.\ref{eq::HO} with optimized parameters;
%\end{enumerate}
	%selected for the classification and prediction of CA patients with improved or worse outcome after treatments,
