# Supplementary material for: Analysis of Cardiac Amyloidosis Progression Using Model-Based Markers
Source: Front Physiol. 2020 Apr 30;11:324. doi: 10.3389/fphys.2020.00324 (PMC7203577; doi:10.3389/fphys.2020.00324)
Supplement: Supplementary file 2 [file Data_Sheet_2.zip › MechanicsDiscussion.tex]

 %\subsection{Effects of nonlinear pressure profile}
%
%In section 2.2.3, the LV chamber pressure profile is assumed to vary linearly based on in vivo observation in \cite{steendijk2004pressure}. To examine the effect of pressure temporal profile, an additional measurement of pressure profile is involved. In \cite{gaasch1975dynamic}, the diastolic chamber pressure and volume of 17 patients with either healthy or diseased LV were measured in vivo. The temporal pressure curves of one healthy LV and the LV with mitral stenosis are provided in that paper. Thus the pressure curve of the healthy one has to be used to decide the pressure curve shape here. The dimensionless curve is illustrated in Fig. 14(a) and (b). The dimensionless pressure curve is obviously nonlinear for the normal LV and can be best fitted by the following expression
%\begin{equation}
%f_P = \exp \big[   -(  \frac{t-1.0}{0.3516}     )^2   \big]
%\end{equation}
%where $f_P$  is the pressure shape function and the LV chamber pressure is scaled by the following equation
%\begin{equation}
%P = P_\text{ED} \, f_P = P_\text{ED} \, \exp \big[   -(  \frac{t-1.0}{0.3516}     )^2   \big]
%\end{equation}
%
%This temporal pressure scaling method was applied Case 1, then the eight property constants were re-optimized, and are presented in Table 5. The p-V curves are compared between baseline and follow-up in Fig. 14(c) as well. After the pressure profile is changed into nonlinear, the property constant value and p-V curve shape are altered accordingly. However, the errors in the property constant optimization seem to vary little. This suggests the pressure profile alternation does not reduce the error occurring in the optimization process. But an actually pressure profile can allow us to have the nearly true property constants of passive LV walls.
%
%For the mitral stenosis LV, the dimensionless pressure-time curve can be represented quite well by a linear relation as shown in Fig. 14(b). Thus, in future work, the LV temporal chamber pressure profile should be measured in vivo from CA patient LVs to check if there is such a linear relationship to provide useful information for LV wall property constant optimization.

%\subsection{Effect of myofibre architecture}
%During the optimization process, we assume that the myofibre architecture  remains unchanged, i.e. the myofibre angles are  $\beta_\text{epi} = -60^o$ at epicardium,  $\beta_\text{endo}=60^o$ at endocardium, while the sheet angles at epicardium and endocardium are $-45^o$ and $45^o$ measured from the radial direction, respectively. Based on observations on animal LV myofibre architecture, the mean sheet orientation is $-45^o$ at epicardium and $45^o$ at endocardium for the canine \cite{legrice1995laminar}, but the mean fibre angles are $-40^o$ at epicardium and $80^o$ at endocardium measured from the circumferential direction for the porcine LV \cite{lee2012mapping}.
%
%Since the mean sheet orientation has shown less change from $-45^o$ at epicardium and $45^o$ endocardium, they are fixed in the following alternated myofibre architecture scenarios. The first alternated architecture scenario is $-\beta_\text{epi} = \beta_\text{endo} $and  $\beta_\text{epi} $ is optimized in the range of $[40^o,\,\, 80^o]$ together with five property constants; the second alternated architecture scenario is $-\beta_\text{epi} +20^o= \beta_\text{endo} $ and $\beta_\text{epi} $ is optimized in the range of $[40^o, 60^o]$ simultaneously with five property constants as well. 
%
%The property constants optimized from different myofibre architectures are indicated in Table 6. It is seen that the property constants determined depend on the fibre architecture greatly, especially for the constants $\af$ , $\bf$  and  $\afs$, but the fitting errors are very less affected (the change in the errors is $<1\%$). These outcomes agree with those provided in \cite{nikou2016sensitivity}. 
%
%Because different myofibre architectures result in a very similar value in fitting errors, the mean myofibre angle is unlikely determined properly by a mathematical optimization algorithm based on known p-V curve and circumferential strain information. Other in vivo physical measures may be a good way to identify myofibre architecture in the human LVs.
