# Supplementary material for: Analysis of Cardiac Amyloidosis Progression Using Model-Based Markers
Source: Front Physiol. 2020 Apr 30;11:324. doi: 10.3389/fphys.2020.00324 (PMC7203577; doi:10.3389/fphys.2020.00324)
Supplement: Supplementary file 2 [file Data_Sheet_2.zip › ConclusionAndFundings.tex]

\section{Conclusion}
	A proof of concept analysis of cardiac amyloidosis progression has been obtained by projecting a group of  amyloidosis patients onto linear discriminant analysis components and measuring distances from the group of healthy volunteers before and after treatment.  Extensive mechanical, geometrical and shape markers are included in the analysis for the first time for amyloidosis patients.    A promising agreement with clinical observation is achieved in predicting disease progression following medical treatments in a double blind test.   Although these results should be interpreted with caution due to a small sample size, the methodology of using statistical analysis and multiple markers, in particular the shape analysis, can play a powerful role in clinical translation in the future when used in large samples with new and automatic image segmentation methods.     

\section*{Ethics}
The study was approved by the National Research Ethics Service, and all participants provided written informed consent.  Lazarus's studentship is partially funded by the GlaxoSmithKline plc.
\section*{Data, Code and Materials}
Online supplement materials are provided. 
%The IB/FE simulation platform can be found from \url{https://github.com/IBAMR/IBAMR}. 
Statistical analysis was done using \textit{MATLAB} and Python.

\section*{Conflicts of interests}
%We declare there are no conflicts of interests.

Authors Janiczek and Cox were employed by the company GlaxoSmithKline, plc, UK. The remaining authors declare that the research was conducted in the absence of any commercial or financial relationships that could be construed as a potential conflict of interest.

The University of Glasgow holds research and/or consultancy agreements with Siemens Healthcare and GlaxoSmithKline plc for work done by XYL, CB and others. 

\section*{Authors' Contributions}
XYL, HG and DH designed the study. WGL and AL developed the mechanical and statistical models.  AMN, MF, and PW acquired the CMR scans. SB, RJ and JC initiated the research idea and helped with image analysis.  CB provided clinical insight. 
%performed the mechanical modelling, H.G and X.Y. analysed the biomechanical results. A.A. performed the statistical classification, A.A and D.H analysed the statistical results. H.G, A.A. X.L., D.H., K.M and C.B 
All participated in writing the manuscript.    

\section*{Acknowledgement} 
We thank the patients who participated in this study.  
%and the staff in the Cardiology and Radiology Departments.

\section*{Funding}
This research was supported by the Engineering and Physical Sciences Research Council (EP/N014642/1, EP/S020950/1),  the British Heart Foundation Grant (Project Grant PG/14/64/31043, PG/11/2/28474), the National Health Service, and the Chief Scientist Office, and the British Heart Foundation Centre of Research Excellence Award (CoE RE/186134217). D.H. is supported by a grant from the Royal Society of Edinburgh, award no. 62335.
%Professor Berry was supported by a Senior Fellowship from the Scottish Funding Council.
