# Supplementary material for: Analysis of Cardiac Amyloidosis Progression Using Model-Based Markers
Source: Front Physiol. 2020 Apr 30;11:324. doi: 10.3389/fphys.2020.00324 (PMC7203577; doi:10.3389/fphys.2020.00324)
Supplement: Supplementary file 2 [file Data_Sheet_2.zip › MechanicsIntroduction.tex]

%\section{Introduction}


Amyloidosis occurs when proteins that take abnormal forms known as amyloid deposits build up in the tissues. These deposits are composed of abnormal protein fibres that accumulate more quickly than they are cleared away,  and thus interfere with the structure and function of affected organs throughout the body. These include the heart, liver, skin, lungs, kidneys and nervous system \citep{Gertz2013Amyloidosis}. 
%Normal proteins of small molecules such as enzymes, hormones and antibodies in our blood are soluble and recyclable. However, amyloids are the misfolded abnormal proteins which are insoluble and not recyclable.  They can deposit and accumulate in kidney, heart, liver, gastrointestinal tract or nerves, causing dysfunction in those organs \citep{Gertz2013Amyloidosis}. %Untreated amyloidosis can be life-threatening.
%Amyloid
%induced by the precursor proteins such as plasma cells in the bone marrow (immunoglobulin light or heavy chain, or both), mutant and wild-type protein produced in the liver (transthyretin) and circulating serum protein (apolipoprotein Al) can 
%deposits in the myocardium form amyloid fibrils which build up in the extracellular space in the heart wall \citep{Gertz2013Amyloidosis}. 
When amyloid fibrils infiltrate in myocardium, the ventricles will show impaired contraction and relaxation.  This is known as cardiac amyloidosis. 
%Even though the cardiac failure caused by CA was mentioned as early as 1886 by Wild \citep{}, the CA was reported to commonly occur as late as 1930 \citep{2Benson1956Amyloidosis}. 
%In England, the incidence of amyloidosis associated with light chain amyloid is over 8/1,000,000 of the population \citep{pinney2013systemic}. In the USA, however, the incidence is in (10.8-15.2)/1,000,000 from 2008-2015 \citep{quock2018epidemiology}. 
  The most prevalent forms of cardiac amyloidosis are known as Transthyretin-related (ATTR) and immunoglobulin light chain (AL) amyloidosis (formerly known as primary amyloidosis).  Untreated cardiac amyloid, particularly the AL type,  can be life-threatening, the median survival of patients is half a year from the onset of heart failure \citep{grogan2017light}. 


The left ventricle (LV)  with amyloid becomes firm, rubbery and stiff, similar to hypertrophic cardiomyopathy~\citep{kholova2005amyloid}. Further, the ventricular wall is thickened ~\citep{MartinezAmyloidosis,kholova2005amyloid,carroll1982amyloid,Quartaamyloidosis}), particularly in the interventricular septum \citep{frenzel1986cardiac}, but the ventricular cavity does not dilate much~\citep{kholova2005amyloid}. Hence, the functional defect in amyloidosis is associated to the ‘stiff heart’ syndrome, 
%This means that the LV pressure shows no diastolic `dip and plateau', but remains high in early diastole and rises steadily toward end-diastole.  
with the LV end-diastolic pressure rising to at least 10 mmHg higher  than normal subjects~\citep{swanton1977systolic,chew1975functional}. As a result, the amyloidosis myocardium material properties also altered~\citep{petre2005regionally}.
%and its LV pressure is at least 10mmHg higher than normal subjects~\citep{chew1975functional}.   
%In vitro tension tests of cardiac amyloidosis  tissue samples   showed a reduced active tension in systole but increased force in diastole~\citep{petre2005regionally}.  
%~\citep{arani2017cardiac} showed that the mean stiffness of 16 amyloidosis patients is 11.4kPa, much higher than the mean value of 8.2kPa measured from 11 healthy volunteers
 
%Cardiac amyloid may be diagnosed using an endocardial biopsy, % in which Congo red stains myocardium tissue harvested from patients with suspicion CA, is normally used to diagnosis CA.  Alternative methods include 
%electrocardiography, tissue Doppler echocardiography,  or cardiovascular magnetic resonance (CMR). %~\citep{%mccarthy1998review,sanchorawala2006light,banypersad2012updates,Pinney,fikrle2013cardiac,nienhuis2016prevalence}
%,MartinezAmyloidosis}.  
%Doppler echocardiography and CMR are non-invasive techniques which can track the LV motion.  
%for diagnosing CA at early stage. 
%Doppler echocardiography can track LV wall motion velocity, strain rate or stain.   
 
 %  Treatments  for  the  various  conditions  that  underlie  amyloidosis  can  stabilise  or  improve  organ  function,  and  may greatly  improve  the  outlook.    
%Add issues and chanllenges,  
 With effective treatments, it is hoped that amyloid deposits can gradually diminish in patients.   However, although various anti-amyloid  drugs  are  being researched,  none  has  been  introduced  into  routine clinical  practice.  A standing challenge in developing anti-amyloid drugs is the difficulty of reliably assessing the disease progression noninvasively and within in a short follow-up duration, because subtle changes inside tissues with reduced amyloid deposits are not always visible in clinical images, such as cardiac magnetic resonance (CMR) imaging.  

Using Doppler echocardiography, Koyama et al. found %that peak early diastolic myocardial velocities of patients with CA are significantly lower than patients without CA~\citep{koyama2002usefulness}.  They also showed 
that the early impairment in systolic function of a cardiac amyloidosis heart can be reflected by changed longitudinal strain and strain rate~\citep{koyama2003longitudinal}.  Both circumferential and longitudinal strains are found to be substantially lower in an amyloidosis LV, compared with a normal, or  hypertrophic cardiomyopathy LV~\citep{sun2009differentiation, buss2012longitudinal}. 
%Reduced deformation at mid-septum is related to worse prognosis in CA patients with LV hypertrophy~\citep{liu2013impact}.  
CMR images are used to diagnose cardiac amyloid with late gadolinium enhancement (LGE) ~\citep{liu2013impact,vogelsberg2008cardiovascular,dungu2014cmr} or delayed enhancement \citep{white2014cmr}. Based on CMR basal and apical short-axis images, White et al. showed that the peak LV twist rate and untwist rates are  significantly lower in patients with cardiac amyloid LV~\citep{white2014cmr}. Nucifora et al.~\citep{nucifora2014disease} measured the circumferential strain of 61 amyloidosis patients using tagging CMR  and found the peak circumferential strain could be a potential clinical biomarker. 

%is markedly lower in the LGE-positive patients than the LGE-negative patients\citep{oda2017identification}. 
  In previous studies, strain and material stiffness are found to be associated with cardiac amyloidosis.  However, there is much to be done on understanding the disease progression of cardiac amyloid.     Needless to say,  finding a reliable classification based on suitable biomarkers is crucially important in assessing the effectiveness of amyloidosis treatments and any clinical trials for new drugs.  
 %and novety of the studies ...
 Despite major research development of  computational cardiac models which can provide a rich set of biomarkers, it is perhaps surprising that very little modelling effort has focused on cardiac amyloidosis ~\citep{chapelle2015patient}, and no studies considered the relation to amyloidosis disease progression.  
 
 The aim of this work is to carry out an  image-derived mechanical and statistical modelling approach for LVs with amyloidosis progression.  We systemically check multiple factors, including the strains, stresses, p-V curve, LV shape and volume of a group of amyloidosis patients before and after  treatment.  The biomechanical modelling analysis was blind to the clinical assessment, and the classification based on the multiple factors compares favourably with the clinical observation.  To the best of the authors' knowledge, this is the first time that cardiac amyloidosis progression has been studied in a combined mechanical and statistical approach, based on longitudinal images of real patients during treatments.   

  
 
 
 %{nucifora2014disease,
 %	{oda2017identification}.   
%Functional cardiac recovery and haematologic response to chemotherapy in patients with CA were assessed by using global longitudinal strain, E/e’ ratio and left atrial stiffness~\citep{oda2017identification}. 
% the difference between the involved and the uninvolved free light chain (dFLC) for hematologic response to chemotherapy was significantly associated with E/e’ ratio and left atrial stiffness. 

%Apart from pressure-volume (p-V) measurements~\citep{Tuzovic2017, chapelle2015patient}, there have been very few biomedical studies of CA.  
