# Supplementary material for: Analysis of Cardiac Amyloidosis Progression Using Model-Based Markers
Source: Front Physiol. 2020 Apr 30;11:324. doi: 10.3389/fphys.2020.00324 (PMC7203577; doi:10.3389/fphys.2020.00324)
Supplement: Supplementary file 2 [file Data_Sheet_2.zip › ClassificationPrediction.tex]

\subsection{Classification and Prediction}

\subsubsection{Selected markers for classification}
%Based on the above analysis, the following features from our biomechanical analysis are selected for further classification within the patients, including 
The analysis above shows that no single marker provides a clear  indication for disease progression.  A combination of multiple features must be considered. To this end, we summarize the representative markers below that may contribute to the growth and remodelling of myocardium. 
\begin{enumerate}
	\item $\Vratio$, which reflects the wall thickness change relative to the ventricular volume. A lower value of $\Vratio$ means the wall becomes thinner (worsening);
	\item $\bar E_\text{cc}$, the circumferential strain at end-diastole averaged from the three planes. 	A larger value of  $\bar E_\text{cc}$ indicates that the LV is more compliant in the circumferential direction (recovery);
		\item $\bar E_\text{ll}$, the longitudinal strain at end-diastole averaged from the three planes. 	A larger value of  $\bar E_\text{ll}$ indicates that the LV is more compliant in the longitudinal direction (recovery);
	\item $\bar{\sigma}_1$, the principal stress at end-diastole averaged from the three planes. A lower value of  $\bar{\sigma}_1$  means the tissue is less stressed (recovery);
	\item  $W$, work done by pressure during diastolic filling, because it is not straightforward to compare different p-V curves,  we compare the area-under-the-curve, which is defined as	
	$$W  = \int_\text{0}^\text{diastole} p \, dV_\text{LV}. $$ 
	%	representing the work done during the diastolic filling period;  
%	\item $e$, average work done by $\sigma_1$, defined as  
%	\begin{equation*}
%	e = \frac{1}{N}  \sum_{i=1}^{N} ( \int_0^{\text{diastole}} \sigma_1 \, d \lambda_1)_i,
%	\end{equation*}
	%where $N=28650$ is the total number of elements. 
	A higher value of $W$ in the follow-up means more work is required to maintain the heart function, corresponding to worsening. 
	%	\textcolor{red}{HG:  what is the reason of using $e$, rather than comparing stiffer or softer};
	\item The average slope $\bar f$ of the stress-stretch curve $\sigma-\lambda$. A steeper $\sigma-\lambda$ in the follow-up indicates the myocardium becomes  stiffer (worsening).
	\item Shape features, obvious shape changes compared to control indicate worsening. 
\end{enumerate}

The markers used for follow-up cardiac amyloidosis status prediction are divided into three classes: 
(1) geometrical markers (features 1-3),
(2) biomechanical markers (features 4-6), and (3) LV shape markers (feature 7). 
%(1) geometrical markers; (2) biomechanical markers; and (3) LV shape markers. 
Geometrical markers include normalized LV wall thickness which has been applied clinically.  Biomechanical markers are discussed in section 3.2.  
  %Clinically measurable indices are not included, such as ejection fraction and absolute wall thickness. 
%\sunsubsection{Classification}
%The markers used for follow-up CA status prediction are divided into three classes: (1) geometrical markers; (2) biomechanical markers; and (3) LV shape markers. Geometrical markers include normalized LV wall thickness which has been applied clinically.  Biomechanical markers are discussed in section 3.2. 
%variables involve mean circumferential strain and mean maximum first principal stress at ED, work done by LV chamber pressure, energy density generated by stress during diastole and  myofibre uniaxial tensile stress-stretch curve. The mean circumferential strain has been used in literature, the rest variable were proposed for the first time by us in the paper, especially the work done by pressure, energy density, which are utilized to take into account effects of nonlinearly variable LV compliance or stress-strain curve stiffness.\par
%Due to the high dimensionality of the LVs, dimensionality reduction of the LV geometry is necessary for consideration of the LV shape.  Using PCA, modes of variation presented in the top of Fig.~\ref{stats:pca_modes} were obtained by perturbing the mean LV shape along each of the first three principal components. Mode 1 is clearly related to overall size of the LV, mode 2 to the thickness of the LV wall and mode 3 to the horizontal shape.  It is interesting to observe the second mode of variation, showing that within the dataset one of the largest sources of LV variation appears to be wall thickness, a property associated with amyloidosis \citep{amy_thickening}. Note that of all the amyloidosis patients, patient 1 appears to be most similar to the healthy volunteers along this second principal component. Considering a projection using tSNE, we observe similar clustering of the amyloidosis patients to that obtained in the PCA projection onto the second principal component. 
%Note that CA follow-up status can be determined by many variables/features. Even though a few variables/features have been put forward above, actually we have on idea about which ones are more important than the others. Frankly, CA follow-up process is so complicated that a statistics approach has to be employed to identify which variables play a critical role in the process.      
    
  
\subsubsection{Shape classification and prediction}

We first study the amyloidosis patient recovery using shape features.  As we do not know what is a ``healthier" shape for LV, we make use of the control data from our previous study~\citep{gao2017changes}. 
 The analysis is conducted by projecting the seven patients onto LDA components and measuring distances from the group of healthy volunteers before and after treatment. Pre-processing with PCA is necessary, removing collinearity and preventing singularities in the LDA calculations (this is the result of all meshes being formed by the same base LV mesh). Fig.~\ref{stats:distance_hv} presents these distances where a negative gradient is a sign of movement towards healthy volunteers. Only patients 1, 5, 6 and 7 appear to improve as a result of the treatment. This analysis is performed using leave-one-out-cross-validation where in each case one amyloidosis patient is left out of the training set. These movements towards or away from healthy volunteers provide the shape marker in Table \ref{tab::patient_classification}) where values of the six markers in the previous section are also provided. Further detail on computation of the first six markers is provided in Appendix A.2. 
 %In Fig.~\ref{stats:distance_hv}b), a hierarchical clustering of the amyloidosis patients is shown. The y-axis provides a measure of Euclidean distance between clusters (with clusters formed earlier in the hierarchy being more similar), this allows us to consider the similarity of the amyloidosis patients prior to treatment {\color{black}based on their proximity in Euclidean space}. 
~\\
%\begin{figure*}[!ht]
%	\centering
%	\subfloat[]{\includegraphics[width=0.26\columnwidth]{stats_figs/hvamy_mode1copy.png}}
%	\quad
%	\subfloat[]{\includegraphics[width=0.3\columnwidth]{stats_figs/hvamy_mode2copy.png}}
%	\quad
%	\subfloat[]{\includegraphics[width=0.3\columnwidth]{stats_figs/hvamy_mode3copy.png}}
%	\quad
%	\subfloat[]{\includegraphics[width=0.3\columnwidth]{stats_figs/pca_projection.png}}
%	\quad
%	\subfloat[]{\includegraphics[width=0.3\columnwidth]{stats_figs/pca_projection2.png}}
%	\quad
%	\subfloat[]{\includegraphics[width=0.3\columnwidth]{stats_figs/tsne_hvamy.png}}
%	\caption{Top: from left to right, modes 1, 2 and 3 obtained using PCA. For modes 1 and 3, mean shape is black, green subtracts a shape along the principal component (PC) and red adds a shape along the PC. For mode 2, the mean shape is given by a solid grey shape for ease of representation. Bottom: First two figures from the left show projections onto the first three and the second PC. The third plot gives the projection obtained using tsne.}\label{stats:pca_modes}
%\end{figure*}
%  \begin{table}[ht]
%	\begin{scriptsize}
%		\begin{tabular}{c|c|c|cc|c|c}
%			\hline
%			criterion      & clinically used& case & baseline & follow-up & indication & summary    \\
%			\hline	
%			\multirow{7}{*}{$\Vratio$}          & Yes             & 1    & 2.2066   & 2.4505    & worse              & better (2,4,6)     \\
%			&                 & 2    & 1.5379   & 1.8881    & better           & progression (1,3,5,7)      \\
%			&       & 3    & 2.7021   & 3.8163    & worse              &                      \\
%			&       & 4    & 1.9746   & 1.6576    & recovery           &                      \\
%			&       & 5    & 2.2003   & 2.6155    & worse              &                      \\
%			&       & 6    & 3.2463   & 3.196     & recovery           &                      \\
%			&       & 7    & 3.5      & 5.0283    & worse              &                      \\
%			\hline 
%			\multirow{7}{*}{ \shortstack {mean circumferential  \\ strain $E_\text{cc}$ at  \\ end of diastole}} & Yes             & 1    & 0.2962   & 0.331     & better           & better (1,2,4,7)   \\
%			&                 & 2    & 0.1707   & 0.1919    & better           & worse (3,5,6)        \\
%			&                 & 3    & 0.3547   & 0.3442    & worse              &                      \\
%			&                 & 4    & 0.1792   & 0.1794    & better           &                      \\
%			&                 & 5    & 0.1195   & 0.167     & worse             &                      \\
%			&                 & 6    & 0.2988   & 0.2568    & worse           &                      \\
%			&                 & 7    & 0.2188   & 0.2457    & better           &                      \\
%			\hline
%			\multirow{7}{*}{ \shortstack {mean max stress \\ $\bar{\sigma}_1$ (kPa)}}       & No              & 1    & 8.0659   & 6.8917    & better           & better (1,2,4)     \\
%			&                 & 2    & 5.8333   & 3.7761    & better           & worse (3,5,6,7)      \\
%			&                 & 3    & 5.9565   & 8.5592    & worse              &                      \\
%			&                 & 4    & 5.0829   & 4.811     & better           &                      \\
%			&                 & 5    & 4.1376   & 4.3878    & worse              &                      \\
%			&                 & 6    & 6.6285   & 7.0899    & worse             &                      \\
%			&                 & 7    & 5.5667   & 7.5796    & worse            &                      \\
%			\hline
%			\multirow{7}{*}{W of p-V curve} & No              & 1    & 91.37    & 76.9      &  better       & better (1,2,4,6)    \\
%			&                 & 2    & 22.33    & 17.35     & better           & worse(3,5,7)         \\
%			&                 & 3    & 57.93    & 154.99    & worse              &                      \\
%			&                 & 4    & 28.59    & 19.44     & better           &                      \\
%			&                 & 5    & 24.66    & 45.14     & worse              &                      \\
%			&                 & 6    & 132.35   & 113.17    & better           &                      \\
%			&                 & 7    & 67.31    & 145.45    & worse              &                      \\
%			\hline
%			\multirow{7}{*}{$e$ of $\sigma_1 - \lambda_1$ (kPa)} & No              & 1    & 1.0505   & 0.8067    & better           & better (1,2,4)     \\
%			&                 & 2    & 0.3951   & 0.1642    & better           & worse (3,5,6,7)      \\
%			&                 & 3    & 0.7351   & 1.1664    & worse              &                      \\
%			&                 & 4    & 0.2798   & 0.221     & better           &                      \\
%			&                 & 5    & 0.1639   & 0.2548    & worse              &                      \\
%			&                 & 6    & 0.8359   & 0.895     & worse              &                      \\
%			&                 & 7    & 0.4004   & 0.7548    & worse              &                      \\
%			\hline
%			\multirow{7}{*}{uniaxial $\sigma-\lambda$} & No              & 1    &    & softer      & better           & better (1,2,4,5,6) \\
%			&                 & 2    &     & softer      & better           & worse (3,7)          \\
%			&                 & 3    &       & stiffer     & worse              &                      \\
%			&                 & 4    &      & softer      & better           &                      \\
%			&                 & 5    &     & softer      & better           &                      \\
%			&                 & 6    &      & softer      & better           &                      \\
%			&                 & 7    &     & stiffer     & worse              &                      \\
%			\hline
%			\multirow{7}{*}{LV shape parameter}& No              & 1    &           &  up         &       better             & better (1,6)       \\
%			&                 & 2    &          &  down         &  worse                  & worse (2,3,4,5,7)    \\
%			&                 & 3    &          &  down         &  worse                  &                      \\
%			&                 & 4    &          &  down         &  worse                  &                      \\
%			&                 & 5    &          &  down         &  worse                  &                      \\
%			&                 & 6    &          & up          & better                   &                      \\
%			&                 & 7    &          &  down         & worse                   &                       \\
%			\hline
%		\end{tabular}
%	\end{scriptsize}
%	\caption{Biomechanical markers and classification for the seven amyloidosis patients}
%	\label{tab::patient_classification_old}
%\end{table}

 


\begin{figure}[!ht]
\centering
\includegraphics[width=0.6\columnwidth]{distance_hv_}
	\caption{\color{black}Shape analysis of the amyloidosis patients. This plot was produced using LDA during an initial analysis of the data, before any patient recovery labels were known. The y-axis provides a measure of distance from the group of healthy volunteers and the x-axis provides two timepoints: before and after treatment.}\label{stats:distance_hv}
	\end{figure}

Now that we have quantified the shape features, we can summarize the changes of all the markers from our model in Table 	\ref{tab::patient_classification}.  {\color{black}The original values of these markers at the baseline and follow up as well as the uncertainty quantification  are provided in Appendix A.4}~\\

\begin{table}[!ht]
    \centering
    \begin{scriptsize}
    \begin{tabular}{cccccccc}
     
    \hline
  %  \vspace{0.2cm}
    Marker & $V_\text{wall}/V_\text{LV}$ & $\bar E_\text{cc}$ & $\bar E_\text{ll}$ & $W$   &  $\bar{\sigma}_1$   &$\bar f$&shape\\
   % \hline
   % Clinically used & Yes & Yes & Yes & No & No \\ 
    \hline
 %   Follow-up & \multicolumn{5}{c}{changes (\%)} \\
   Case & \multicolumn{5}{l}{(Follow-up $-$ Baseline)/Baseline$\times$100\%} \\
    \hline
    1 &  11.05 &  10.66 (0.06)  & -10.72 (0.092) & -18.86 (0.05) & -18.20 (0.11)  & -33.86 (0.12) & down\\
    2 &  22.77 &  25.24 (0.10)  & -51.86 (0.12) & -13.51 (0.03) & -38.59 (0.18)  & -92.69 (0.09) & up \\
    3 &  41.2  &  -4.77 (0.03)  &	65.03 (0.16) &	168.22 (0.06) &  39.79 (0.31)  & 428.19 (2.26) & up \\
    4 & -16.05 &   2.65 (0.10)  & -10.63 (0.11) &	-30.70 (0.11) &  -6.53 (0.07)  & -40.92 (0.69) & up \\
    5 &  18.87 &  70.20 (0.18)  &	 7.26 (0.18) &	108.82 (0.09) &  -8.50 (0.07)  & -93.09 (0.08) & down \\
    6 &  -1.55  & -29.86 (0.03)  &	 0.74 (0.06) &	-14.37 (0.04) &  13.36 (0.03)  & 193.59 (1.52) & down\\
    7 &  43.67 &  9.33 (0.08)  &  83.90 (0.14) &	154.70 (0.15) &  42.12 (0.17)  & 168.10 (2.45) & down \\
    \hline
    \multirow{2}{*}{}  Better: & 4,6 &  1,2,4,5,7 &  3,5,6,7 &  1,2,4,6 & 1,2,4,5 &1,2,4,5 & 1,5,6,7\\
      Worse: & 1,2,3,5,7 &    3,6 &   1,2,4 &  3,5,7 &   3,6,7 & 3,6,7 & 2,3,4\\
      \hline
    \end{tabular}
    \end{scriptsize}
    \caption{Classification for the amyloidosis patients based on various markers. {\color{black} The criterion for improvement for the first 6 markers is based on physiology, as described in Section 3.3.1. The criterion for improvement for ``shape'' (last column) is based on the statistical analysis described in Section 3.3.2. The uncertainty intervals for the biomechanical markers (columns 5-7) are obtained from the residual bootstrap analysis described in Appendices A2 and A4.  Note the sign of the values does not change when taking this uncertainty into account.}}
	\label{tab::patient_classification}
\end{table}
\vspace{2em}

 
%\subsubsection{classification of CA outcome  in follow-up}
%Prediction and evaluation of CA symptom in follow-up can be vitally important to assessing treatment effectiveness of certain drugs or therapies. From the FE simulations, we select seven criteria, including (1)  the LV wall thickness $\Vratio$; (2) the mean circumferential strain $\bar{\epsilon}$  at end of diastole, (3) the mean max stress $\bar{\sigma}_1$; (4) $W$ of p-V curve; (5)  $e$  of  ${\sigma}_1$-$\lambda_1$; (6) the uniaxial ${\sigma}$-$\lambda$ curves; (7) the LV shape parameters. 
%The ratio $\Vratio$  is equivalent to LV wall thickness that has been applied in clinically. The mean circumferential strain $\bar{E}_\text{cc}$ at end of diastole is the mean circumferential strain at end of diastole of three layers and has been used clinically. 
%Mean max stress $\bar{\sigma}_1$ is the mean first principal stress of the whole LV wall.  $W$ of p-V curve is the work done by the blood on the LV wall which is calculated with the following integral 
%\begin{equation}
%W = \int_0^{\text{diastole}} p \, d\Vlv
%\end{equation}
%$W$ is the area under a  p-V curve actually and reflects the preload of LV.   $e$ of  ${\sigma}_1$-$\lambda_1$  is the mean elastic energy stored in a LV wall during diastole due to the first principal stretch $\lambda_1$  and the first principal stress $\sigma_1$ . It is calculated by the following expression
%\begin{equation}
%e = \frac{1}{N}  \sum_{i=1}^{N} ( \int_0^{\text{diastole}} \sigma_1 \, d \lambda_1)_i
%\end{equation}
%Where $N=28650$ is the total number of element in the LV wall. The uniaxial curves $\sigma-\lambda$ are used to compare the curve shape between baseline and follow-up to confirm which curve is stiff in follow-up.
